# Supplementary material for: Construction and Analysis of an Enzyme-Constrained Metabolic Model of Corynebacterium glutamicum
Source: Biomolecules. 2022 Oct 17;12(10):1499. doi: 10.3390/biom12101499 (PMC9599660; doi:10.3390/biom12101499)
Supplement: Supplementary file 1 [file biomolecules-12-01499-s001.zip › Table S1.xlsx]

## Sheet: Table S1
Table S1 Keywords of protein complex formation in UniProt.
Keywords	Example in UniProt
subunit	Cytochrome c oxidase subunit 3
chain	Nitrate reductase beta chain
component	Pyruvate dehydrogenase E1 component
30S ribosomal protein	30S ribosomal protein S2
50S ribosomal protein	50S ribosomal protein L1
binding protein	Aliphatic sulfonates import ATP-binding protein SsuB
permease protein	Glutamate transport system permease protein GluC
insertase	Membrane protein insertase YidC
translocase protein	Sec-independent protein translocase protein TatA
accessory protein	Urease accessory protein UreD
UvrABC system protein	UvrABC system protein A
Chaperonin	Chaperonin GroEL 1
Co-chaperonin	Co-chaperonin GroES
assembly factor	50S ribosomal subunit assembly factor BipA
recombinase	Tyrosine recombinase XerC

## Sheet: Table S2
Table S2 Correspondence between subunit descriptions and true numbers in UniProt.
Keywords	Subunit number
Monomer; Heterodimer; heterodimer; Heterotrimer	1
Homodimer: homodimers: homodimer around DNA: Heterotetramer; heterotetramer;	2
Homotrimer	3
Homotetramer; Heterooctamer	4
Homopentamer	5
Homohexamer; Homohexameric; Homohexamer	6
Heterooligomer; 7 subunits	7
Homooctamer	8
Homodecamer; homodecamer	10
dodecamer	12
hexadecamer	16
octadecamer	18
eicosamer	20
24-polypeptide; 24 subunits	24

## Sheet: Table S3
Table S3 GPR modifications based on GPRuler tool results.
Classification	ID	Name	Reaction equation	Subsystems	GPR in model	Results of GPRuler	GPR_update	Reasons for modification	Evidence
Different (GPRuler correct)	AKGDH	2-Oxoglutarate dehydrogenase	akg_c + coa_c + nad_c --> co2_c + nadh_c + succoa_c	Citric Acid Cycle	Cgl1129	['Cgl1129 and Cgl0366 and Cgl2207 and Cgl2248']	Cgl1129 and Cgl0366 and Cgl2207 and Cgl2248	These genes are part of an unusual ODH/PDH supercomplex, consisting of AceE (Cgl2248), AceF ( Cgl2207), and Lpd (Cgl0366) together with OdhA (Cgl1129).	https://www.uniprot.org/uniprot/Q8NRC3
Different (GPRuler correct)	SUCOAS	succinyl-CoA synthetase (ADP-forming)	adp_c + pi_c + succoa_c --> atp_c + coa_c + succ_c	Citric Acid Cycle	Cgl2565 or Cgl2566	['Cgl2566 and Cgl2565']	Cgl2566 and Cgl2565	The alpha subunit (Cgl2565) of the enzyme binds the substrates coenzyme A and phosphate, while succinate binding and nucleotide specificity is provided by the beta subunit (Cgl2566).	https://www.uniprot.org/uniprotkb/Q8NMK8/entry
Different (GPRuler correct)	PDH	pyruvate dehydrogenase	coa_c + nad_c + pyr_c --> accoa_c + co2_c + nadh_c	Glycolysis/Gluconeogenesis	Cgl2248	['Cgl1129 and Cgl0366 and Cgl2207 and Cgl2248']	Cgl1129 and Cgl0366 and Cgl2207 and Cgl2248	These genes are part of an unusual ODH/PDH supercomplex, consisting of AceE (Cgl2248), AceF ( Cgl2207), and Lpd (Cgl0366) together with OdhA (Cgl1129).	https://www.uniprot.org/uniprot/Q8NRC3
Different (GPRuler correct)	GP4GH	Gp4G hydrolase	gp4g_c + h2o_c --> 2.0 gdp_c + 2.0 h_c	Nucleotide Salvage Pathway	Cgl1002 or Cgl1003	['Cgl1002 and Cgl1003']	Cgl1002 and Cgl1003	Allophanate hydrolase has two subunits (Cgl1002 and Cgl1003).	https://www.uniprot.org/uniprotkb/Q8NRP6/entry#function
Different (GPRuler correct)	ATPS4rpp	ATP synthase (four protons for one ATP)	adp_c + 4.0 h_e + pi_c <=> atp_c + h2o_c + 3.0 h_c	Oxidative Phosphorylation	Cgl1206 and Cgl1206 and Cgl1208 and Cgl1209 and Cgl1210 and Cgl1211 and Cgl1212 and Cgl1213	['Cgl1210 and Cgl1206 and Cgl1213 and Cgl1212 and Cgl1207 and Cgl1208 and Cgl1211 and Cgl1209']	Cgl1213 and Cgl1211 and Cgl1210 and Cgl1208 and Cgl1212 and Cgl1209 and Cgl1207 and Cgl1206	These genes are part of F0F1-type ATP synthase. F-type ATPases have 2 components, CF (1) - the catalytic core - and CF (0) - the membrane proton channel. CF (1) has five subunits: alpha (Cgl1210), beta (Cgl1212), gamma (Cgl1211), delta (Cgl1209), epsilon (Cgl1213). CF (0) has three main subunits: a (Cgl1206), b (Cgl1208) and c (Cgl1207). The alpha and beta chains form an alternating ring that enc…	https://www.uniprot.org/uniprot/Q9ETA7
Different (GPRuler correct)	CYTBD2pp	cytochrome oxidase bd (menaquinol-8: 2 protons)	2.0 h_c + mql8_c + 0.5 o2_c --> h2o_c + 2.0 h_e + mqn8_c	Oxidative Phosphorylation	Cgl2192 and Cgl2195 and Cgl2523	['Cgl2195 and Cgl2523 and Cgl2192 and Cgl2194']	Cgl2194 and Cgl2523 and Cgl2195 and Cgl2192	These four genes are part of the 4-subunit cytochrome c oxidase forming a supercomplex with cytochrome bc1.	https://www.uniprot.org/uniprotkb/Q8NNK3/entry#interaction
Different (GPRuler correct)	CYTBDpp	cytochrome oxidase bd (ubiquinol-8: 2 protons)	2.0 h_c + 0.5 o2_c + q8h2_c --> h2o_c + 2.0 h_e + q8_c	Oxidative Phosphorylation	Cgl2192 and Cgl2195 and Cgl2523	['Cgl2195 and Cgl2523 and Cgl2192 and Cgl2194']	Cgl2194 and Cgl2523 and Cgl2195 and Cgl2192	These four genes are part of the 4-subunit cytochrome c oxidase forming a supercomplex with cytochrome bc1.	https://www.uniprot.org/uniprotkb/Q8NNK3/entry#interaction
Different (GPRuler correct)	CYTBO3_4pp	cytochrome oxidase bo3 (ubiquinol-8: 4 protons)	4.0 h_c + 0.5 o2_c + q8h2_c --> h2o_c + 4.0 h_e + q8_c	Oxidative Phosphorylation	Cgl2192 and Cgl2195 and Cgl2523	['Cgl2195 and Cgl2523 and Cgl2192 and Cgl2194']	Cgl2194 and Cgl2523 and Cgl2195 and Cgl2192	These four genes are part of the 4-subunit cytochrome c oxidase forming a supercomplex with cytochrome bc1.	https://www.uniprot.org/uniprotkb/Q8NNK3/entry#interaction
Different (GPRuler correct)	GLUabcpp	L-glutamate transport via ABC system	atp_c + glu__L_e + h2o_c --> adp_c + glu__L_c + h_c + pi_c	Transport	Cgl1950 or Cgl1951 or Cgl1952 or Cgl1953	['Cgl1951 and Cgl1950 and Cgl1952 and Cgl1953']	Cgl1951 and Cgl1950 and Cgl1952 and Cgl1953	Cgl1951, Cgl1950, Cgl1952, and Cgl1953 are part of the glutamate transport system.	https://www.genome.jp/brite/cgl00001+Cgl1951
Different (GPRuler correct)	MANptspp	D-mannose transport via PEP:Pyr PTS	man_e + pep_c --> man6p_c + pyr_c	Transport	Cgl3036 or Cgl1360	['Cgl1360']	Cgl1360	Cgl1360 is a PTS system mannose-specific EIIBCA component, which has 3 components(EIIA EIIB EIIC). But Cgl3036 is Uncharacterized BCR.	https://www.genome.jp/brite/cgl02000+Cgl3036
Different (GPRuler correct)	UREAtpp	Urea transport via facilitate diffusion	urea_e <=> urea_c	Transport	Cgl0083 or Cgl0087 or Cgl0088 or Cgl0089 or Cgl0090	['Cgl0090 and Cgl0087 and Cgl0088 and Cgl0089']	Cgl0090 and Cgl0087 and Cgl0088 and Cgl0089	Cgl0083 is a transcriptional regulator, which is not part of the Urease accessory protein.	https://www.uniprot.org/uniprotkb/Q9RHM3/entry
Different (GPRuler correct)	PHETRS	Phenylalanyl-tRNA synthetase	atp_c + phe__L_c + trnaphe_c --> amp_c + phetrna_c + ppi_c	tRNA Charging	Cgl1389 and Cgl1390 and cgtRNA_3581	['Cgl1389 and Cgl1390']	Cgl1389 and Cgl1390	Phenylalanine-tRNA ligase can catalyze this reaction, which contains two subunits (alpha, and beta).	https://www.uniprot.org/uniprotkb/Q8NQN6/entry
Different (Model correct)	SADT2	Sulfate adenyltransferase	atp_c + gtp_c + h2o_c + so4_c --> aps_c + gdp_c + pi_c + ppi_c	Cysteine Metabolism	Cgl2814 and Cgl2815	['Cgl2815']	Cgl2814 and Cgl2815	These genes are part of sulfate adenylyltransferase.	https://www.genome.jp/brite/cgl01000+Cgl2814
Different (Model correct)	PIuabcpp	phosphate transport via ABC system (uptake)	atp_c + h2o_c + pi_e --> adp_c + h_c + 2.0 pi_c	Inorganic Ion Transport and Metabolism	Cgl2572 or Cgl2573 or Cgl2574 or Cgl2575	['Cgl2575 and Cgl2572 and Cgl2573 and Cgl2574']	Cgl2575 and Cgl2572 and Cgl2573 and Cgl2574	These genes are part of the phosphate transport system.	https://www.genome.jp/brite/cgl00001+Cgl2575
Different (Model correct)	RNDR1	ribonucleoside-diphosphate reductase (ADP)	adp_c + trdrd_c --> dadp_c + h2o_c + trdox_c	Nucleotide Salvage Pathway	Cgl2525 and Cgl2530	['Cgl2525']	Cgl2525 and Cgl2530	Ribonucleotide reductase has two subunits: alpha (Cgl2530) and beta (Cgl2525).	https://www.genome.jp/brite/cgl03400+Cgl2530
Different (Model correct)	RNDR2	ribonucleoside-diphosphate reductase (GDP)	gdp_c + trdrd_c --> dgdp_c + h2o_c + trdox_c	Nucleotide Salvage Pathway	Cgl2525 and Cgl2530	['Cgl2525']	Cgl2525 and Cgl2530	Ribonucleotide reductase has two subunits: alpha (Cgl2530) and beta (Cgl2525).	https://www.genome.jp/brite/cgl03400+Cgl2530
Different (Model correct)	RNDR3	ribonucleoside-diphosphate reductase (CDP)	cdp_c + trdrd_c --> dcdp_c + h2o_c + trdox_c	Nucleotide Salvage Pathway	Cgl2525 and Cgl2530	['Cgl2525']	Cgl2525 and Cgl2530	Ribonucleotide reductase has two subunits: alpha (Cgl2530) and beta (Cgl2525).	https://www.genome.jp/brite/cgl03400+Cgl2530
Different (Model correct)	RNDR4	ribonucleoside-diphosphate reductase (UDP)	trdrd_c + udp_c --> dudp_c + h2o_c + trdox_c	Nucleotide Salvage Pathway	Cgl2525 and Cgl2530	['Cgl2525']	Cgl2525 and Cgl2530	Ribonucleotide reductase has two subunits: alpha (Cgl2530) and beta (Cgl2525).	https://www.genome.jp/brite/cgl03400+Cgl2530
Different (Model correct)	G3PCabcpp	sn-glycerol-3-phosphocholine transport via ABC system	atp_c + g3pc_e + h2o_c --> adp_c + g3pc_c + h_c + pi_c	Transport	Cgl1383 and Cgl1384 and Cgl1385 and Cgl1386	['Cgl0912 and Cgl1567 and Cgl2321 and Cgl2447 and Cgl1459 and Cgl2113 and Cgl2322 and Cgl2826 and Cgl0725 and Cgl0931 and Cgl2056 and Cgl0501 and Cgl0724 and Cgl0810 and Cgl2436 and Cgl1148 and Cgl1568 and Cgl0427 and Cgl1960 and Cgl2747 and Cgl0933 and Cgl1628 and Cgl2630 and Cgl0036 and Cgl2463 and Cgl0946 and Cgl1990 and Cgl0030 and Cgl0533 and Cgl1386 and Cgl2832 and Cgl2114 and Cgl1253 and C…	Cgl1383 and Cgl1384 and Cgl1385 and Cgl1386	Cgl1383, Cgl1384, Cgl1385, and Cgl1386 are part of the sn-glycerol 3-phosphate transport system.	https://www.genome.jp/brite/cgl00001+Cgl1383
Different (Model correct)	G3PEabcpp	sn-glycerol-3-phosphoethanolamine transport via ABC system	atp_c + g3pe_e + h2o_c --> adp_c + g3pe_c + h_c + pi_c	Transport	Cgl1383 and Cgl1384 and Cgl1385 and Cgl1386	['Cgl0912 and Cgl1567 and Cgl2321 and Cgl2447 and Cgl1459 and Cgl2113 and Cgl2322 and Cgl2826 and Cgl0725 and Cgl0931 and Cgl2056 and Cgl0501 and Cgl0724 and Cgl0810 and Cgl2436 and Cgl1148 and Cgl1568 and Cgl0427 and Cgl1960 and Cgl2747 and Cgl0933 and Cgl1628 and Cgl2630 and Cgl0036 and Cgl2463 and Cgl0946 and Cgl1990 and Cgl0030 and Cgl0533 and Cgl1386 and Cgl2832 and Cgl2114 and Cgl1253 and C…	Cgl1383 and Cgl1384 and Cgl1385 and Cgl1386	Cgl1383, Cgl1384, Cgl1385, and Cgl1386 are part of the sn-glycerol 3-phosphate transport system.	https://www.genome.jp/brite/cgl00001+Cgl1383
Different (Model correct)	G3PGabcpp	sn-glycerol-3-phosphoglycerol transport via ABC system	atp_c + g3pg_e + h2o_c --> adp_c + g3pg_c + h_c + pi_c	Transport	Cgl1383 and Cgl1384 and Cgl1385 and Cgl1386	['Cgl0912 and Cgl1567 and Cgl2321 and Cgl2447 and Cgl1459 and Cgl2113 and Cgl2322 and Cgl2826 and Cgl0725 and Cgl0931 and Cgl2056 and Cgl0501 and Cgl0724 and Cgl0810 and Cgl2436 and Cgl1148 and Cgl1568 and Cgl0427 and Cgl1960 and Cgl2747 and Cgl0933 and Cgl1628 and Cgl2630 and Cgl0036 and Cgl2463 and Cgl0946 and Cgl1990 and Cgl0030 and Cgl0533 and Cgl1386 and Cgl2832 and Cgl2114 and Cgl1253 and C…	Cgl1383 and Cgl1384 and Cgl1385 and Cgl1386	Cgl1383, Cgl1384, Cgl1385, and Cgl1386 are part of the sn-glycerol 3-phosphate transport system.	https://www.genome.jp/brite/cgl00001+Cgl1383
Different (Model correct)	G3PIabcpp	sn-glycerol-3-phosphoethanolamine transport via ABC system	atp_c + g3pi_e + h2o_c --> adp_c + g3pi_c + h_c + pi_c	Transport	Cgl1383 and Cgl1384 and Cgl1385 and Cgl1386	['Cgl0912 and Cgl1567 and Cgl2321 and Cgl2447 and Cgl1459 and Cgl2113 and Cgl2322 and Cgl2826 and Cgl0725 and Cgl0931 and Cgl2056 and Cgl0501 and Cgl0724 and Cgl0810 and Cgl2436 and Cgl1148 and Cgl1568 and Cgl0427 and Cgl1960 and Cgl2747 and Cgl0933 and Cgl1628 and Cgl2630 and Cgl0036 and Cgl2463 and Cgl0946 and Cgl1990 and Cgl0030 and Cgl0533 and Cgl1386 and Cgl2832 and Cgl2114 and Cgl1253 and C…	Cgl1383 and Cgl1384 and Cgl1385 and Cgl1386	Cgl1383, Cgl1384, Cgl1385, and Cgl1386 are part of the sn-glycerol 3-phosphate transport system.	https://www.genome.jp/brite/cgl00001+Cgl1383
Different (Model correct)	G3PSabcpp	sn-glycerol-3-phosphoserine transport via ABC system	atp_c + g3ps_e + h2o_c --> adp_c + g3ps_c + h_c + pi_c	Transport	Cgl1383 and Cgl1384 and Cgl1385 and Cgl1386	['Cgl0912 and Cgl1567 and Cgl2321 and Cgl2447 and Cgl1459 and Cgl2113 and Cgl2322 and Cgl2826 and Cgl0725 and Cgl0931 and Cgl2056 and Cgl0501 and Cgl0724 and Cgl0810 and Cgl2436 and Cgl1148 and Cgl1568 and Cgl0427 and Cgl1960 and Cgl2747 and Cgl0933 and Cgl1628 and Cgl2630 and Cgl0036 and Cgl2463 and Cgl0946 and Cgl1990 and Cgl0030 and Cgl0533 and Cgl1386 and Cgl2832 and Cgl2114 and Cgl1253 and C…	Cgl1383 and Cgl1384 and Cgl1385 and Cgl1386	Cgl1383, Cgl1384, Cgl1385, and Cgl1386 are part of the sn-glycerol 3-phosphate transport system.	https://www.genome.jp/brite/cgl00001+Cgl1383
Different (Model correct)	GLYC2Pabcpp	sn-Glycerol 2-phosphate transport via ABC system	atp_c + glyc2p_e + h2o_c --> adp_c + glyc2p_c + h_c + pi_c	Transport	Cgl1383 and Cgl1384 and Cgl1385 and Cgl1386	['Cgl0912 and Cgl1567 and Cgl2321 and Cgl2447 and Cgl1459 and Cgl2113 and Cgl2322 and Cgl2826 and Cgl0725 and Cgl0931 and Cgl2056 and Cgl0501 and Cgl0724 and Cgl0810 and Cgl2436 and Cgl1148 and Cgl1568 and Cgl0427 and Cgl1960 and Cgl2747 and Cgl0933 and Cgl1628 and Cgl2630 and Cgl0036 and Cgl2463 and Cgl0946 and Cgl1990 and Cgl0030 and Cgl0533 and Cgl1386 and Cgl2832 and Cgl2114 and Cgl1253 and C…	Cgl1383 and Cgl1384 and Cgl1385 and Cgl1386	Cgl1383, Cgl1384, Cgl1385, and Cgl1386 are part of the sn-glycerol 3-phosphate transport system.	https://www.genome.jp/brite/cgl00001+Cgl1383
Different (Model correct)	GLYC3Pabcpp	sn-Glycerol 3-phosphate transport via ABC system	atp_c + glyc3p_e + h2o_c --> adp_c + glyc3p_c + h_c + pi_c	Transport	Cgl1383 and Cgl1384 and Cgl1385 and Cgl1386	['Cgl0912 and Cgl1567 and Cgl2321 and Cgl2447 and Cgl1459 and Cgl2113 and Cgl2322 and Cgl2826 and Cgl0725 and Cgl0931 and Cgl2056 and Cgl0501 and Cgl0724 and Cgl0810 and Cgl2436 and Cgl1148 and Cgl1568 and Cgl0427 and Cgl1960 and Cgl2747 and Cgl0933 and Cgl1628 and Cgl2630 and Cgl0036 and Cgl2463 and Cgl0946 and Cgl1990 and Cgl0030 and Cgl0533 and Cgl1386 and Cgl2832 and Cgl2114 and Cgl1253 and C…	Cgl1383 and Cgl1384 and Cgl1385 and Cgl1386	Cgl1383, Cgl1384, Cgl1385, and Cgl1386 are part of the sn-glycerol 3-phosphate transport system.	https://www.genome.jp/brite/cgl00001+Cgl1383
Different (Model correct)	RIBabcpp	D-ribose transport via ABC system	atp_c + h2o_c + rib__D_e --> adp_c + h_c + pi_c + rib__D_c	Transport	Cgl2572 or cg3748 or Cgl1254	['Cgl2575 and Cgl2572 and Cgl2573 and Cgl2574', 'Cgl0912 and Cgl1567 and Cgl2321 and Cgl2447 and Cgl1459 and Cgl2113 and Cgl2322 and Cgl2826 and Cgl0725 and Cgl0931 and Cgl2056 and Cgl0501 and Cgl0724 and Cgl0810 and Cgl2436 and Cgl1148 and Cgl1568 and Cgl0427 and Cgl1960 and Cgl2747 and Cgl0933 and Cgl1628 and Cgl2630 and Cgl0036 and Cgl2463 and Cgl0946 and Cgl1990 and Cgl0030 and Cgl0533 and Cg…	Cgl1252 and Cgl1253 and Cgl1254	Cgl1252, Cgl1253, and Cgl1254 are part of the Ribose transporter; Cgl2572 is part of the Phosphate transporter.	https://www.genome.jp/brite/cgl02000+Cgl1252; https://www.genome.jp/brite/cgl02000+Cgl2572
Different (Neither is correct)	Kabcpp	Potassium ABC transporter	atp_c + h2o_c + k_e --> adp_c + h_c + k_c + pi_c	Inorganic Ion Transport and Metabolism	Cgl0777 or Cgl2784 or Cgl2887	['Cgl0777', 'Cgl2784 and Cgl1141 and Cgl2887 and Cgl1509']	Cgl0777 or Cgl2784 or Cgl1141 or Cgl2887 or Cgl1509	These genes are all annotated as K+ transport in Uniprot.	https://www.genome.jp/entry/cgl:Cgl0777; https://www.genome.jp/entry/cgl:Cgl2784; https://www.genome.jp/entry/cgl:Cgl2887
Different (Neither is correct)	NAt3_1p5pp	sodium proton antiporter (H:NA is 1.5)	3.0 h_e + 2.0 na1_c --> 3.0 h_c + 2.0 na1_e	Inorganic Ion Transport and Metabolism	Cgl2729 or Cgl2730 or Cgl2731 or Cgl2732 or Cgl2733 or Cgl2734	['Cgl0267 and Cgl2731', 'Cgl2729 and Cgl0269', 'Cgl2732 and Cgl2730 and Cgl0268 and Cgl2733 and Cgl2734']	Cgl0267 or Cgl2731 or Cgl2729 or Cgl0269 or Cgl2732 or Cgl2730 or Cgl0268 or Cgl2733 or Cgl2734	These genes are Multisubunit Na+/H+ antiporters and GPRuler can find more K+ transporters. It was reported that Under routine stress conditions, the monomeric form is fully functional.	Rimon A, Tzubery T, Padan E. Monomers of the NhaA Na+/H+ antiporter of Escherichia coli are fully functional yet dimers are beneficial under extreme stress conditions at alkaline pH in the presence of Na+ or Li+. J Biol Chem. 2007 Sep 14;282(37):26810-26821. doi: 10.1074/jbc.M704469200. Epub 2007 Jul 17. PMID: 17635927.
Different (Neither is correct)	NAt3_2pp	sodium proton antiporter (H:NA is 2)	2.0 h_e + na1_c --> 2.0 h_c + na1_e	Inorganic Ion Transport and Metabolism	Cgl2729 or Cgl2730 or Cgl2731 or Cgl2732 or Cgl2733 or Cgl2734	['Cgl0267 and Cgl2731', 'Cgl2729 and Cgl0269', 'Cgl2732 and Cgl2730 and Cgl0268 and Cgl2733 and Cgl2734']	Cgl0267 or Cgl2731 or Cgl2729 or Cgl0269 or Cgl2732 or Cgl2730 or Cgl0268 or Cgl2733 or Cgl2734	These genes are Multisubunit Na+/H+ antiporters and GPRuler can find more K+ transporters. It was reported that Under routine stress conditions, the monomeric form is fully functional.	Rimon A, Tzubery T, Padan E. Monomers of the NhaA Na+/H+ antiporter of Escherichia coli are fully functional yet dimers are beneficial under extreme stress conditions at alkaline pH in the presence of Na+ or Li+. J Biol Chem. 2007 Sep 14;282(37):26810-26821. doi: 10.1074/jbc.M704469200. Epub 2007 Jul 17. PMID: 17635927.
Different (Neither is correct)	GTHRDabc2pp	glutathione export via ABC system	atp_c + gthrd_c + h2o_c --> adp_c + gthrd_e + h_c + pi_c	Transport	Cgl1147 and Cgl1148	['Cgl0912 and Cgl1567 and Cgl2321 and Cgl2447 and Cgl1459 and Cgl2113 and Cgl2322 and Cgl2826 and Cgl0725 and Cgl0931 and Cgl2056 and Cgl0501 and Cgl0724 and Cgl0810 and Cgl2436 and Cgl1148 and Cgl1568 and Cgl0427 and Cgl1960 and Cgl2747 and Cgl0933 and Cgl1628 and Cgl2630 and Cgl0036 and Cgl2463 and Cgl0946 and Cgl1990 and Cgl0030 and Cgl0533 and Cgl1386 and Cgl2832 and Cgl2114 and Cgl1253 and C…	Cgl1993 and Cgl2320 and Cgl2321 and Cgl2322	Cannot search glutathione transporter of Corynebacterium glutamicum. So we use E.coli glutathione import ABC transporter complex GsiABCD genes (b0829,b0830,b0831,b0832) to blast the genome of Corynebacterium glutamicum ATCC13032. Each component can match a gene of Corynebacterium glutamicum( b0829-Cgl1993 (42.2) : Glutathione import ATP-binding protein GsiA; ABC-type transporter, duplicated ATPas…
Different (Neither is correct)	F6PP	D-fructose 6-phosphate phosphatase	f6p_c + h2o_c --> fru_c + pi_c	Alternate Carbon Metabolism	Cgl0031 or Cgl0032 or Cgl1936	['Cgl0912 and Cgl1567 and Cgl2321 and Cgl2447 and Cgl1459 and Cgl2113 and Cgl2322 and Cgl2826 and Cgl0725 and Cgl0931 and Cgl2056 and Cgl0501 and Cgl0724 and Cgl0810 and Cgl2436 and Cgl1148 and Cgl1568 and Cgl0427 and Cgl1960 and Cgl2747 and Cgl0933 and Cgl1628 and Cgl2630 and Cgl0036 and Cgl2463 and Cgl0946 and Cgl1990 and Cgl0030 and Cgl0533 and Cgl1386 and Cgl2832 and Cgl2114 and Cgl1253 and C…	delete	These are the ABC transport gene, which is not related to D-fructose 6-phosphate phosphatase. There is no D-fructose 6-phosphate phosphatase for Corynebacterium glutamicum in Uniprot.	https://www.uniprot.org/uniprotkb?query=%22D-fructose%206-phosphate%20phosphatase%22%20AND%20%28taxonomy_id%3A196627%29
Different (Neither is correct)	LYXI	Lyxose isomerase	lyx__L_c --> xylu__L_c	Alternate Carbon Metabolism	Cgl2460	['Cgl0912 and Cgl1567 and Cgl2321 and Cgl2447 and Cgl1459 and Cgl2113 and Cgl2322 and Cgl2826 and Cgl0725 and Cgl0931 and Cgl2056 and Cgl0501 and Cgl0724 and Cgl0810 and Cgl2436 and Cgl1148 and Cgl1568 and Cgl0427 and Cgl1960 and Cgl2747 and Cgl0933 and Cgl1628 and Cgl2630 and Cgl0036 and Cgl2463 and Cgl0946 and Cgl1990 and Cgl0030 and Cgl0533 and Cgl1386 and Cgl2832 and Cgl2114 and Cgl1253 and C…	delete	These are the ABC transport gene, which is not related to D-fructose 6-phosphate phosphatase. There is no Lyxose isomerase for Corynebacterium glutamicum in Uniprot.	https://www.uniprot.org/uniprotkb?query=%22Lyxose%20isomerase%22%20AND%20%28taxonomy_id%3A196627%29
Different (Neither is correct)	G1PTT	glucose-1-phosphate thymidylyltransferase	dttp_c + g1p_c + h_c <=> dtdpglu_c + ppi_c	Cell Envelope Biosynthesis	Cgl0332 or Cgl0742	['Cgl0742']	Cgl0332	Cgl0332 is glucose-1-phosphate thymidylyltransferase; Cgl0742 is Nucleoside-diphosphate-sugar pyrophosphorylases involved in lipopolysaccharide biosynthesis/translation initiation factor eIF2B subunits, which is not related to glucose-1-phosphate thymidylyltransferase. GO reveals that it has mannose-1-phosphate guanylyltransferase activity.	https://www.genome.jp/brite/cgl01000+Cgl0332; https://www.genome.jp/brite/cgl01000+Cgl0742; https://www.uniprot.org/uniprotkb/Q8NSD4/entry
Different (Neither is correct)	FRD2	fumarate reductase	fum_c + mql8_c --> mqn8_c + succ_c	Citric Acid Cycle	Cgl0371 and Cgl0370	['Cgl0371 and Cgl2615 and Cgl2633']	Cgl0370 and Cgl0371 and Cgl0372	Cgl0371 is the succinate dehydrogenase flavoprotein subunit; Cgl0372 is the succinate dehydrogenase iron-sulfur subunit. Cgl0370 is a succinate dehydrogenase cytochrome b subunit. They are part of succinate dehydrogenase.	https://www.genome.jp/brite/cgl01000+Cgl0371
Different (Neither is correct)	FRD3	fumarate reductase	2dmmql8_c + fum_c --> 2dmmq8_c + succ_c	Citric Acid Cycle	Cgl0371 and Cgl0370	['Cgl0371 and Cgl2615 and Cgl2633']	Cgl0370 and Cgl0371 and Cgl0372	Cgl0371 is the succinate dehydrogenase flavoprotein subunit; Cgl0372 is the succinate dehydrogenase iron-sulfur subunit. They are part of succinate dehydrogenase.	https://www.genome.jp/brite/cgl01000+Cgl0371
Different (Neither is correct)	ADOCBLS	Adenosylcobalamin 5'-phosphate synthase	agdpcbi_c + rdmbzi_c --> adocbl_c + gmp_c + h_c	Cofactor and Prosthetic Group Biosynthesis	Cgl0245 and Cgl2201	['Cgl0245 and Cgl0246']	Cgl2201	Cgl0245 and Cgl0246 are part of Lipid II isoglutaminyl synthase which can not catalysis this reaction. Cgl2201 is Adenosylcobalamin 5'-phosphate synthase, which matches this reaction.	https://www.uniprot.org/uniprotkb/Q8NTQ7/entry; https://www.uniprot.org/uniprotkb/Q8NNJ7/entry
Different (Neither is correct)	EX_zn2_e	Zinc exchange	zn2_e <=>	Exchange	Cgl0027 or Cgl1281	['Cgl0912 and Cgl1567 and Cgl2321 and Cgl2447 and Cgl1459 and Cgl2113 and Cgl2322 and Cgl2826 and Cgl0725 and Cgl0931 and Cgl2056 and Cgl0501 and Cgl0724 and Cgl0810 and Cgl2436 and Cgl1148 and Cgl1568 and Cgl0427 and Cgl1960 and Cgl2747 and Cgl0933 and Cgl1628 and Cgl2630 and Cgl0036 and Cgl2463 and Cgl0946 and Cgl1990 and Cgl0030 and Cgl0533 and Cgl1386 and Cgl2832 and Cgl2114 and Cgl1253 and C…	delete gene	Exchange reaction should not get a gpr and model has Zinc transport reaction.
Different (Neither is correct)	CAt6pp	calcium / sodium antiporter (1:1)	ca2_c + na1_e <=> ca2_e + na1_c	Inorganic Ion Transport and Metabolism	Cgl0264 or Cgl0265 or Cgl0266 or Cgl0267 or Cgl0268	['Cgl0267 and Cgl2731', 'Cgl2732 and Cgl2730 and Cgl0268 and Cgl2733 and Cgl2734']	Cgl0267 or Cgl2731 or Cgl2729 or Cgl0269 or Cgl2732 or Cgl2730 or Cgl0268 or Cgl2733 or Cgl2734	In bacteria, the Na+/H+ antiporters have been categorized into multiple different families according to the sequence-based transporter classification system (3, 7, 14), including the cation/proton antiporter 1 (CPA1) to CPA3 families, the major facilitator superfamily (MFS), the calcium/cation antiporter (CaCA) family, and other as-yet-unclassified Na+/H+ antiporters. These genes are all annotate…	https://journals.asm.org/doi/full/10.1128/AEM.00110-18
Different (Neither is correct)	COBALT2abcpp	Cobalt (Co+2) ABC transporter	atp_c + cobalt2_e + h2o_c --> adp_c + cobalt2_c + h_c + pi_c	Inorganic Ion Transport and Metabolism	Cgl0061 or Cgl0532 or Cgl0533	['Cgl0912 and Cgl1567 and Cgl2321 and Cgl2447 and Cgl1459 and Cgl2113 and Cgl2322 and Cgl2826 and Cgl0725 and Cgl0931 and Cgl2056 and Cgl0501 and Cgl0724 and Cgl0810 and Cgl2436 and Cgl1148 and Cgl1568 and Cgl0427 and Cgl1960 and Cgl2747 and Cgl0933 and Cgl1628 and Cgl2630 and Cgl0036 and Cgl2463 and Cgl0946 and Cgl1990 and Cgl0030 and Cgl0533 and Cgl1386 and Cgl2832 and Cgl2114 and Cgl1253 and C…	Cgl0061	Cgl0061 is Mg2+ and Co2+ transporters. Cgl0532 and Cgl0533are part of the Energy-coupling factor transporter, which is not related to Cobalt.	https://www.genome.jp/brite/cgl02000+Cgl0532
Different (Neither is correct)	FE3abcpp	iron (III) transport via ABC system	atp_c + fe3_e + h2o_c --> adp_c + fe3_c + h_c + pi_c	Inorganic Ion Transport and Metabolism	Cgl0336 or Cgl0389 or Cgl0390 or Cgl0391 or Cgl0036 or Cgl0038	['Cgl0912 and Cgl1567 and Cgl2321 and Cgl2447 and Cgl1459 and Cgl2113 and Cgl2322 and Cgl2826 and Cgl0725 and Cgl0931 and Cgl2056 and Cgl0501 and Cgl0724 and Cgl0810 and Cgl2436 and Cgl1148 and Cgl1568 and Cgl0427 and Cgl1960 and Cgl2747 and Cgl0933 and Cgl1628 and Cgl2630 and Cgl0036 and Cgl2463 and Cgl0946 and Cgl1990 and Cgl0030 and Cgl0533 and Cgl1386 and Cgl2832 and Cgl2114 and Cgl1253 and C…	(Cgl0336 and Cgl0036 and Cgl0038) or (Cgl0389 and Cgl0390 and Cgl0391)	Cgl0389 and Cgl0390 and Cgl0391 can form a heme transporter. Cgl0336 and Cgl0036 and Cgl0038 can form iron-siderophore transporter. These of them can catalyze FE3+ transport.	https://www.genome.jp/brite/cgl02000+Cgl0389;https://www.genome.jp/brite/cgl02000+Cgl0036
Different (Neither is correct)	SULabcpp	sulfate transport via ABC system	atp_c + h2o_c + so4_e --> adp_c + h_c + pi_c + so4_c	Inorganic Ion Transport and Metabolism	Cgl0213 or Cgl0214	['Cgl0912 and Cgl1567 and Cgl2321 and Cgl2447 and Cgl1459 and Cgl2113 and Cgl2322 and Cgl2826 and Cgl0725 and Cgl0931 and Cgl2056 and Cgl0501 and Cgl0724 and Cgl0810 and Cgl2436 and Cgl1148 and Cgl1568 and Cgl0427 and Cgl1960 and Cgl2747 and Cgl0933 and Cgl1628 and Cgl2630 and Cgl0036 and Cgl2463 and Cgl0946 and Cgl1990 and Cgl0030 and Cgl0533 and Cgl1386 and Cgl2832 and Cgl2114 and Cgl1253 and C…	Cgl0213 and Cgl0214	Molybdate transport system substrate-binding protein (Cgl0214), molybdate transport system permease protein(Cgl0213). Uniprot annotated that the molybdate transport system is involved in sulfate/thiosulfate import.	https://www.genome.jp/brite/cgl00001+Cgl0213
Different (Neither is correct)	ZN2abcpp	Zinc (Zn+2) ABC transporter, efflux	atp_c + h2o_c + zn2_c --> adp_c + h_c + pi_c + zn2_e	Inorganic Ion Transport and Metabolism	Cgl0028 or Cgl0029 or Cgl2628 or Cgl2629	['Cgl0912 and Cgl1567 and Cgl2321 and Cgl2447 and Cgl1459 and Cgl2113 and Cgl2322 and Cgl2826 and Cgl0725 and Cgl0931 and Cgl2056 and Cgl0501 and Cgl0724 and Cgl0810 and Cgl2436 and Cgl1148 and Cgl1568 and Cgl0427 and Cgl1960 and Cgl2747 and Cgl0933 and Cgl1628 and Cgl2630 and Cgl0036 and Cgl2463 and Cgl0946 and Cgl1990 and Cgl0030 and Cgl0533 and Cgl1386 and Cgl2832 and Cgl2114 and Cgl1253 and C…	(Cgl0027 and Cgl0028 and Cgl0029) or (Cgl2628 and Cgl2629 and Cgl2630)	Cgl0027 and Cgl0028 and Cgl0029 can form an ABC transporter with 3 components and Cgl2628 and Cgl2629 and Cgl2630 also are part of zinc transporter.	https://www.genome.jp/brite/cgl02000+Cgl0027
Different (Neither is correct)	ACCOAC	acetyl-CoA carboxylase	accoa_c + atp_c + hco3_c --> adp_c + h_c + malcoa_c + pi_c	Membrane Lipid Metabolism	Cgl0831	['Cgl0831 and Cgl2870']	Cgl0831 or Cgl2870	These genes are Acetyl-CoA carboxylase beta subunit.	https://www.genome.jp/entry/cgl:Cgl2870; https://www.genome.jp/entry/cgl:Cgl0831
Different (Neither is correct)	NADH16pp	NADH dehydrogenase (ubiquinone-8 & 3 protons)	4.0 h_c + nadh_c + q8_c --> 3.0 h_e + nad_c + q8h2_c	Oxidative Phosphorylation	Cgl0269	['Cgl2729 and Cgl0269']	Cgl2729 and Cgl2731 and Cgl0269	NADH: ubiquinone oxidoreductase is a multi-subunit protein complex. We can only find subunit L in UniProt, while E.coli has a completed enzyme that has 13 subunits. To find another subunit we blast 13 ubiquinone oxidoreductase of E.coli with total protein of Corynebacterium glutamicum ATCC13032. Among these proteins, only 4 proteins (Cgl2729 Cgl2731 Cgl0267 Cgl0269) can get blast identity. They h…	https://www.genome.jp/entry/cgl:Cgl0269; https://www.uniprot.org/uniprotkb/P33599/entry#interaction
Different (Neither is correct)	NADH17pp	NADH dehydrogenase (menaquinone-8 & 3 protons)	4.0 h_c + mqn8_c + nadh_c --> 3.0 h_e + mql8_c + nad_c	Oxidative Phosphorylation	Cgl0269	['Cgl2729 and Cgl0269']	Cgl2729 and Cgl2731 and Cgl0269	NADH: ubiquinone oxidoreductase is a multi-subunit protein complex. We can only find subunit L in UniProt, while E.coli has a completed enzyme that has 13 subunits. To find another subunit we blast 13 ubiquinone oxidoreductase of E.coli with total protein of Corynebacterium glutamicum ATCC13032. Among these proteins, only 4 proteins (Cgl2729 Cgl2731 Cgl0267 Cgl0269) can get blast identity. They h…	https://www.genome.jp/entry/cgl:Cgl0269; https://www.uniprot.org/uniprotkb/P33599/entry#interaction
Different (Neither is correct)	NADH18pp	NADH dehydrogenase (demethylmenaquinone-8 & 3 protons)	2dmmq8_c + 4.0 h_c + nadh_c --> 2dmmql8_c + 3.0 h_e + nad_c	Oxidative Phosphorylation	Cgl0269	['Cgl2729 and Cgl0269']	Cgl2729 and Cgl2731 and Cgl0269	NADH: ubiquinone oxidoreductase is a multi-subunit protein complex. We can only find subunit L in UniProt, while E.coli has a completed enzyme that has 13 subunits. To find another subunit we blast 13 ubiquinone oxidoreductase of E.coli with total protein of Corynebacterium glutamicum ATCC13032. Among these proteins, only 4 proteins (Cgl2729 Cgl2731 Cgl0267 Cgl0269) can get blast identity. They h…	https://www.genome.jp/entry/cgl:Cgl0269; https://www.uniprot.org/uniprotkb/P33599/entry#interaction
Different (Neither is correct)	ACACtex	acetoacetate transport via diffusion	acac_e <=> acac_c	Transport	Cgl0503 or Cgl0504	['Cgl2026 and Cgl0514 and Cgl0563 and Cgl0540 and Cgl2983 and Cgl0494 and Cgl0537 and Cgl0582 and Cgl0504 and Cgl0562 and Cgl0493 and Cgl0561 and Cgl0867 and Cgl1976 and Cgl2054 and Cgl0517 and Cgl0866 and Cgl0511 and Cgl2343']	delete	There is no information reported that Corynebacterium glutamicum has an acetoacetate transport system most acetoacetate transport is related to the human liver. The two gene in origin model is ["['Acetyl-CoA hydrolase']", "['30S ribosomal protein S10']"] which is not related to acetoacetate transport.	https://www.sciencedirect.com/topics/medicine-and-dentistry/acetoacetic-acid; https://www.uniprot.org/uniprotkb?query=%22acetoacetate%20transport%22%20AND%20%28taxonomy_id%3A196627%29
Different (Neither is correct)	ADOCBLabcpp	Adenosylcobalamin transport via ABC system	adocbl_e + atp_c + h2o_c --> adocbl_c + adp_c + h_c + pi_c	Transport	Cgl0501 or Cgl0502 or Cgl0666 or Cgl0667 or Cgl0668	['Cgl0912 and Cgl1567 and Cgl2321 and Cgl2447 and Cgl1459 and Cgl2113 and Cgl2322 and Cgl2826 and Cgl0725 and Cgl0931 and Cgl2056 and Cgl0501 and Cgl0724 and Cgl0810 and Cgl2436 and Cgl1148 and Cgl1568 and Cgl0427 and Cgl1960 and Cgl2747 and Cgl0933 and Cgl1628 and Cgl2630 and Cgl0036 and Cgl2463 and Cgl0946 and Cgl1990 and Cgl0030 and Cgl0533 and Cgl1386 and Cgl2832 and Cgl2114 and Cgl1253 and C…	delete	There is no information reported that Corynebacterium glutamicum has Adenosylcobalamin transport.	https://www.uniprot.org/uniprotkb?query=%22Adenosylcobalamin%20transport%22%20AND%20%28taxonomy_id%3A196627%29
Different (Neither is correct)	ALAabcpp	L-alanine transport via ABC system	ala__L_e + atp_c + h2o_c --> adp_c + ala__L_c + h_c + pi_c	Transport	Cgl0470 or Cgl0206 or Cgl0933 or Cgl3082 or Cgl3083	['Cgl0912 and Cgl1567 and Cgl2321 and Cgl2447 and Cgl1459 and Cgl2113 and Cgl2322 and Cgl2826 and Cgl0725 and Cgl0931 and Cgl2056 and Cgl0501 and Cgl0724 and Cgl0810 and Cgl2436 and Cgl1148 and Cgl1568 and Cgl0427 and Cgl1960 and Cgl2747 and Cgl0933 and Cgl1628 and Cgl2630 and Cgl0036 and Cgl2463 and Cgl0946 and Cgl1990 and Cgl0030 and Cgl0533 and Cgl1386 and Cgl2832 and Cgl2114 and Cgl1253 and C…	Cgl0407	Cgl0206, Cgl0933, Cgl3082, and Cgl3083 have no relation to L-alanine transport.	https://www.genome.jp/entry/cgl:Cgl0206; https://www.genome.jp/entry/cgl:Cgl0933; https://www.genome.jp/entry/cgl:Cgl3082 ; https://www.genome.jp/entry/cgl:Cgl3083
Different (Neither is correct)	ARBt2rpp	L-arabinose transport via proton symport	arab__L_e + h_e <=> arab__L_c + h_c	Transport	Cgl1253	['Cgl0912 and Cgl1567 and Cgl2321 and Cgl2447 and Cgl1459 and Cgl2113 and Cgl2322 and Cgl2826 and Cgl0725 and Cgl0931 and Cgl2056 and Cgl0501 and Cgl0724 and Cgl0810 and Cgl2436 and Cgl1148 and Cgl1568 and Cgl0427 and Cgl1960 and Cgl2747 and Cgl0933 and Cgl1628 and Cgl2630 and Cgl0036 and Cgl2463 and Cgl0946 and Cgl1990 and Cgl0030 and Cgl0533 and Cgl1386 and Cgl2832 and Cgl2114 and Cgl1253 and C…	delete	Cgl1253 is a ribose transport system permease protein. It was reported that Corynebacterium glutamicum ATCC13032 can not grow on the L-arabinose, which is not the same as e.coli.	https://www.ncbi.nlm.nih.gov/pmc/articles/PMC2687266/
Different (Neither is correct)	ARBt3ipp	L-arabinose transport via proton antiport	arab__L_c + h_e --> arab__L_e + h_c	Transport	Cgl1253	['Cgl0912 and Cgl1567 and Cgl2321 and Cgl2447 and Cgl1459 and Cgl2113 and Cgl2322 and Cgl2826 and Cgl0725 and Cgl0931 and Cgl2056 and Cgl0501 and Cgl0724 and Cgl0810 and Cgl2436 and Cgl1148 and Cgl1568 and Cgl0427 and Cgl1960 and Cgl2747 and Cgl0933 and Cgl1628 and Cgl2630 and Cgl0036 and Cgl2463 and Cgl0946 and Cgl1990 and Cgl0030 and Cgl0533 and Cgl1386 and Cgl2832 and Cgl2114 and Cgl1253 and C…	delete	Cgl1253 is a ribose transport system permease protein. It was reported that Corynebacterium glutamicum ATCC13032 can not grow on the L-arabinose, which is not the same as e.coli.	https://www.ncbi.nlm.nih.gov/pmc/articles/PMC2687266/
Different (Neither is correct)	CUt3	copper transport out via proton antiport	cu_c + h_e --> cu_e + h_c	Transport	Cgl2962 or Cgl0669	['Cgl0912 and Cgl1567 and Cgl2321 and Cgl2447 and Cgl1459 and Cgl2113 and Cgl2322 and Cgl2826 and Cgl0725 and Cgl0931 and Cgl2056 and Cgl0501 and Cgl0724 and Cgl0810 and Cgl2436 and Cgl1148 and Cgl1568 and Cgl0427 and Cgl1960 and Cgl2747 and Cgl0933 and Cgl1628 and Cgl2630 and Cgl0036 and Cgl2463 and Cgl0946 and Cgl1990 and Cgl0030 and Cgl0533 and Cgl1386 and Cgl2832 and Cgl2114 and Cgl1253 and C…	Cgl2962	Cgl2962 is P-type Cu2+ transporter; Cgl0669 is part of an ABC transporter, which is not related to the Cu2+ transporter.	https://www.genome.jp/entry/cgl:Cgl2962
Different (Neither is correct)	GLCabcpp	D-glucose transport via ABC system	atp_c + glc__D_e + h2o_c --> adp_c + glc__D_c + h_c + pi_c	Transport	Cgl0031 or Cgl0032 or Cgl1936	['Cgl0912 and Cgl1567 and Cgl2321 and Cgl2447 and Cgl1459 and Cgl2113 and Cgl2322 and Cgl2826 and Cgl0725 and Cgl0931 and Cgl2056 and Cgl0501 and Cgl0724 and Cgl0810 and Cgl2436 and Cgl1148 and Cgl1568 and Cgl0427 and Cgl1960 and Cgl2747 and Cgl0933 and Cgl1628 and Cgl2630 and Cgl0036 and Cgl2463 and Cgl0946 and Cgl1990 and Cgl0030 and Cgl0533 and Cgl1386 and Cgl2832 and Cgl2114 and Cgl1253 and C…	Cgl0030 and Cgl0031 and Cgl0032	Cgl0030, Cgl0031, and Cgl0032 are part of the simple sugar transport system.	https://www.genome.jp/brite/cgl00001+Cgl0030
Different (Neither is correct)	GLYBt2pp	Glycine betaine transport via proton symport	glyb_e + h_e --> glyb_c + h_c	Transport	Cgl0470 or Cgl0206 or Cgl0933 or Cgl3082 or Cgl3083	['Cgl0912 and Cgl1567 and Cgl2321 and Cgl2447 and Cgl1459 and Cgl2113 and Cgl2322 and Cgl2826 and Cgl0725 and Cgl0931 and Cgl2056 and Cgl0501 and Cgl0724 and Cgl0810 and Cgl2436 and Cgl1148 and Cgl1568 and Cgl0427 and Cgl1960 and Cgl2747 and Cgl0933 and Cgl1628 and Cgl2630 and Cgl0036 and Cgl2463 and Cgl0946 and Cgl1990 and Cgl0030 and Cgl0533 and Cgl1386 and Cgl2832 and Cgl2114 and Cgl1253 and C…	delete	Corynebacterium glutamicum uptake glycine betaine via Glycine betaine transporter BetP (Cgl0892) and Ectoine/glycine betaine/proline transporter EctP (Cgl2312), not proton symport.	https://www.genome.jp/entry/cgl:Cgl0470; https://biocyc.org/CORYNE/NEW-IMAGE?type=REACTION&object=TRANS-RXN18HP-104; https://www.uniprot.org/uniprotkb/Q79VE0/entry
Different (Neither is correct)	ILEabcpp	L-isoleucine transport via ABC system	atp_c + h2o_c + ile__L_e --> adp_c + h_c + ile__L_c + pi_c	Transport	Cgl2250 or Cgl2132	['Cgl0912 and Cgl1567 and Cgl2321 and Cgl2447 and Cgl1459 and Cgl2113 and Cgl2322 and Cgl2826 and Cgl0725 and Cgl0931 and Cgl2056 and Cgl0501 and Cgl0724 and Cgl0810 and Cgl2436 and Cgl1148 and Cgl1568 and Cgl0427 and Cgl1960 and Cgl2747 and Cgl0933 and Cgl1628 and Cgl2630 and Cgl0036 and Cgl2463 and Cgl0946 and Cgl1990 and Cgl0030 and Cgl0533 and Cgl1386 and Cgl2832 and Cgl2114 and Cgl1253 and C…	delete	There is no ABC transport system for isoleucine uptake in C. glutamicum.	https://pub.uni-bielefeld.de/record/1625704
Different (Neither is correct)	ILEt2rpp	L-isoleucine reversible transport via proton symport	h_e + ile__L_e <=> h_c + ile__L_c	Transport	Cgl2250 or Cgl2132	['Cgl0912 and Cgl1567 and Cgl2321 and Cgl2447 and Cgl1459 and Cgl2113 and Cgl2322 and Cgl2826 and Cgl0725 and Cgl0931 and Cgl2056 and Cgl0501 and Cgl0724 and Cgl0810 and Cgl2436 and Cgl1148 and Cgl1568 and Cgl0427 and Cgl1960 and Cgl2747 and Cgl0933 and Cgl1628 and Cgl2630 and Cgl0036 and Cgl2463 and Cgl0946 and Cgl1990 and Cgl0030 and Cgl0533 and Cgl1386 and Cgl2832 and Cgl2114 and Cgl1253 and C…	Cgl2310	It was reported that the brnQ gene (Cgl2310) encodes the only transport system in C. glutamicum directing isoleucine uptake, which is coupled to a proton motive force.	https://pub.uni-bielefeld.de/record/1625704
Different (Neither is correct)	LEUabcpp	L-leucine transport via ABC system	atp_c + h2o_c + leu__L_e --> adp_c + h_c + leu__L_c + pi_c	Transport	Cgl2250 or Cgl2132	['Cgl0912 and Cgl1567 and Cgl2321 and Cgl2447 and Cgl1459 and Cgl2113 and Cgl2322 and Cgl2826 and Cgl0725 and Cgl0931 and Cgl2056 and Cgl0501 and Cgl0724 and Cgl0810 and Cgl2436 and Cgl1148 and Cgl1568 and Cgl0427 and Cgl1960 and Cgl2747 and Cgl0933 and Cgl1628 and Cgl2630 and Cgl0036 and Cgl2463 and Cgl0946 and Cgl1990 and Cgl0030 and Cgl0533 and Cgl1386 and Cgl2832 and Cgl2114 and Cgl1253 and C…	delete	There is no ABC transport system for leucine uptake in C. glutamicum.	https://www.genome.jp/brite/cgl00001+Cgl2250; https://www.genome.jp/brite/cgl00001+Cgl2132
Different (Neither is correct)	MALTabcpp	maltose transport via ABC system	atp_c + h2o_c + malt_e --> adp_c + h_c + malt_c + pi_c	Transport	Cgl2461	['Cgl0912 and Cgl1567 and Cgl2321 and Cgl2447 and Cgl1459 and Cgl2113 and Cgl2322 and Cgl2826 and Cgl0725 and Cgl0931 and Cgl2056 and Cgl0501 and Cgl0724 and Cgl0810 and Cgl2436 and Cgl1148 and Cgl1568 and Cgl0427 and Cgl1960 and Cgl2747 and Cgl0933 and Cgl1628 and Cgl2630 and Cgl0036 and Cgl2463 and Cgl0946 and Cgl1990 and Cgl0030 and Cgl0533 and Cgl1386 and Cgl2832 and Cgl2114 and Cgl1253 and C…	Cgl2460 and Cgl2461 and Cgl2463	Cgl2460, Cgl2461, and Cgl2463 are part of the Maltose transporter.	https://www.genome.jp/brite/cgl00001+Cgl2461
Different (Neither is correct)	METabcpp	L-methionine transport via ABC system	atp_c + h2o_c + met__L_e --> adp_c + h_c + met__L_c + pi_c	Transport	Cgl0635 or Cgl0636 or Cgl0637	['Cgl0912 and Cgl1567 and Cgl2321 and Cgl2447 and Cgl1459 and Cgl2113 and Cgl2322 and Cgl2826 and Cgl0725 and Cgl0931 and Cgl2056 and Cgl0501 and Cgl0724 and Cgl0810 and Cgl2436 and Cgl1148 and Cgl1568 and Cgl0427 and Cgl1960 and Cgl2747 and Cgl0933 and Cgl1628 and Cgl2630 and Cgl0036 and Cgl2463 and Cgl0946 and Cgl1990 and Cgl0030 and Cgl0533 and Cgl1386 and Cgl2832 and Cgl2114 and Cgl1253 and C…	Cgl0635 and Cgl0636 and Cgl0637	Cgl0635, Cgl0636, and Cgl0637 are part of the D-Methionine transporter.	https://www.genome.jp/brite/cgl00001+Cgl0635
Different (Neither is correct)	MNt2pp	manganese (Mn+2) transport in via proton symport	h_e + mn2_e --> h_c + mn2_c	Transport	Cgl1469 or Cgl2630	['Cgl0912 and Cgl1567 and Cgl2321 and Cgl2447 and Cgl1459 and Cgl2113 and Cgl2322 and Cgl2826 and Cgl0725 and Cgl0931 and Cgl2056 and Cgl0501 and Cgl0724 and Cgl0810 and Cgl2436 and Cgl1148 and Cgl1568 and Cgl0427 and Cgl1960 and Cgl2747 and Cgl0933 and Cgl1628 and Cgl2630 and Cgl0036 and Cgl2463 and Cgl0946 and Cgl1990 and Cgl0030 and Cgl0533 and Cgl1386 and Cgl2832 and Cgl2114 and Cgl1253 and C…	Cgl1469	Cgl1469 is a Putative manganese efflux pump MntP. Cgl2630 is ABC-type transporter, and permease component, while this reaction is not an ABC transport reaction.	https://www.uniprot.org/uniprotkb/Q8NQG6/entry
Different (Neither is correct)	NO3tex	nitrate transport via diffusion	no3_e <=> no3_c	Transport	Cgl1274 or Cgl1276 or Cgl1277 or Cgl1287	['Cgl1276 and Cgl1275 and Cgl1287 and Cgl1277']	Cgl1190	Nitrate/nitrite transportInferred by computational analysis: narK (Cgl1190); the other gene of this reaction is part of ABC transport.	https://biocyc.org/CORYNE/new-image?object=TRANS-RXN18HP-33
Different (Neither is correct)	PA120abcpp	phosphatidate transport via ABC system (n-C12:0)	atp_c + h2o_c + pa120_c --> adp_c + h_c + pa120_e + pi_c	Transport	Cgl1221 or Cgl1222 or Cgl1223 or Cgl1458 or Cgl1459 or Cgl1460	['Cgl1222', 'Cgl0912 and Cgl1567 and Cgl2321 and Cgl2447 and Cgl1459 and Cgl2113 and Cgl2322 and Cgl2826 and Cgl0725 and Cgl0931 and Cgl2056 and Cgl0501 and Cgl0724 and Cgl0810 and Cgl2436 and Cgl1148 and Cgl1568 and Cgl0427 and Cgl1960 and Cgl2747 and Cgl0933 and Cgl1628 and Cgl2630 and Cgl0036 and Cgl2463 and Cgl0946 and Cgl1990 and Cgl0030 and Cgl0533 and Cgl1386 and Cgl2832 and Cgl2114 and Cg…	(Cgl1221 and Cgl1222 and Cgl1223) or (Cgl1458 and Cgl1459 and Cgl1460 and Cgl1461)	We did not find the phosphatidate transport protein of Corynebacterium glutamicum in KEGG and UniProt. We extracted the protein complex subunit information based on Uniprot‘s protein name and interaction information, so Cgl1222 is SsuB. However, it did not annotate the genes of other subunits of the Sulfonate transporter import complex (SsuC, SsuA). Thus, we only get one subunit of this complex. …	Koch DJ, Rückert C, Rey DA, Mix A, Pühler A, Kalinowski J. Role of the ssu and seu genes of Corynebacterium glutamicum ATCC 13032 in utilization of sulfonates and sulfonate esters as sulfur sources. Appl Environ Microbiol. 2005 Oct;71(10):6104-14. doi: 10.1128/AEM.71.10.6104-6114.2005. PMID: 16204527; PMCID: PMC1265983.; https://www.uniprot.org/uniprot/Q8NR42; Kuan G, Dassa E, Saurin W, et al. Ph…
Different (Neither is correct)	PA140abcpp	phosphatidate transport via ABC system (n-C14:0)	atp_c + h2o_c + pa140_c --> adp_c + h_c + pa140_e + pi_c	Transport	Cgl1221 or Cgl1222 or Cgl1223 or Cgl1458 or Cgl1459 or Cgl1460	['Cgl1222', 'Cgl0912 and Cgl1567 and Cgl2321 and Cgl2447 and Cgl1459 and Cgl2113 and Cgl2322 and Cgl2826 and Cgl0725 and Cgl0931 and Cgl2056 and Cgl0501 and Cgl0724 and Cgl0810 and Cgl2436 and Cgl1148 and Cgl1568 and Cgl0427 and Cgl1960 and Cgl2747 and Cgl0933 and Cgl1628 and Cgl2630 and Cgl0036 and Cgl2463 and Cgl0946 and Cgl1990 and Cgl0030 and Cgl0533 and Cgl1386 and Cgl2832 and Cgl2114 and Cg…	(Cgl1221 and Cgl1222 and Cgl1223) or (Cgl1458 and Cgl1459 and Cgl1460 and Cgl1461)	We did not find the phosphatidate transport protein of Corynebacterium glutamicum in KEGG and UniProt. We extracted the protein complex subunit information based on Uniprot‘s protein name and interaction information, so Cgl1222 is SsuB. However, it did not annotate the genes of other subunits of the Sulfonate transporter import complex (SsuC, SsuA). Thus, we only get one subunit of this complex. …	Koch DJ, Rückert C, Rey DA, Mix A, Pühler A, Kalinowski J. Role of the ssu and seu genes of Corynebacterium glutamicum ATCC 13032 in utilization of sulfonates and sulfonate esters as sulfur sources. Appl Environ Microbiol. 2005 Oct;71(10):6104-14. doi: 10.1128/AEM.71.10.6104-6114.2005. PMID: 16204527; PMCID: PMC1265983.; https://www.uniprot.org/uniprot/Q8NR42; Kuan G, Dassa E, Saurin W, et al. Ph…
Different (Neither is correct)	PA141abcpp	phosphatidate transport via ABC system (n-C14:1)	atp_c + h2o_c + pa141_c --> adp_c + h_c + pa141_e + pi_c	Transport	Cgl1221 or Cgl1222 or Cgl1223 or Cgl1458 or Cgl1459 or Cgl1460	['Cgl1222', 'Cgl0912 and Cgl1567 and Cgl2321 and Cgl2447 and Cgl1459 and Cgl2113 and Cgl2322 and Cgl2826 and Cgl0725 and Cgl0931 and Cgl2056 and Cgl0501 and Cgl0724 and Cgl0810 and Cgl2436 and Cgl1148 and Cgl1568 and Cgl0427 and Cgl1960 and Cgl2747 and Cgl0933 and Cgl1628 and Cgl2630 and Cgl0036 and Cgl2463 and Cgl0946 and Cgl1990 and Cgl0030 and Cgl0533 and Cgl1386 and Cgl2832 and Cgl2114 and Cg…	(Cgl1221 and Cgl1222 and Cgl1223) or (Cgl1458 and Cgl1459 and Cgl1460 and Cgl1461)	We did not find the phosphatidate transport protein of Corynebacterium glutamicum in KEGG and UniProt. We extracted the protein complex subunit information based on Uniprot‘s protein name and interaction information, so Cgl1222 is SsuB. However, it did not annotate the genes of other subunits of the Sulfonate transporter import complex (SsuC, SsuA). Thus, we only get one subunit of this complex. …	Koch DJ, Rückert C, Rey DA, Mix A, Pühler A, Kalinowski J. Role of the ssu and seu genes of Corynebacterium glutamicum ATCC 13032 in utilization of sulfonates and sulfonate esters as sulfur sources. Appl Environ Microbiol. 2005 Oct;71(10):6104-14. doi: 10.1128/AEM.71.10.6104-6114.2005. PMID: 16204527; PMCID: PMC1265983.; https://www.uniprot.org/uniprot/Q8NR42; Kuan G, Dassa E, Saurin W, et al. Ph…
Different (Neither is correct)	PA160abcpp	phosphatidate transport via ABC system (n-C16:0)	atp_c + h2o_c + pa160_c --> adp_c + h_c + pa160_e + pi_c	Transport	Cgl1221 or Cgl1222 or Cgl1223 or Cgl1458 or Cgl1459 or Cgl1460	['Cgl1222', 'Cgl0912 and Cgl1567 and Cgl2321 and Cgl2447 and Cgl1459 and Cgl2113 and Cgl2322 and Cgl2826 and Cgl0725 and Cgl0931 and Cgl2056 and Cgl0501 and Cgl0724 and Cgl0810 and Cgl2436 and Cgl1148 and Cgl1568 and Cgl0427 and Cgl1960 and Cgl2747 and Cgl0933 and Cgl1628 and Cgl2630 and Cgl0036 and Cgl2463 and Cgl0946 and Cgl1990 and Cgl0030 and Cgl0533 and Cgl1386 and Cgl2832 and Cgl2114 and Cg…	(Cgl1221 and Cgl1222 and Cgl1223) or (Cgl1458 and Cgl1459 and Cgl1460 and Cgl1461)	We did not find the phosphatidate transport protein of Corynebacterium glutamicum in KEGG and UniProt. We extracted the protein complex subunit information based on Uniprot‘s protein name and interaction information, so Cgl1222 is SsuB. However, it did not annotate the genes of other subunits of the Sulfonate transporter import complex (SsuC, SsuA). Thus, we only get one subunit of this complex. …	Koch DJ, Rückert C, Rey DA, Mix A, Pühler A, Kalinowski J. Role of the ssu and seu genes of Corynebacterium glutamicum ATCC 13032 in utilization of sulfonates and sulfonate esters as sulfur sources. Appl Environ Microbiol. 2005 Oct;71(10):6104-14. doi: 10.1128/AEM.71.10.6104-6114.2005. PMID: 16204527; PMCID: PMC1265983.; https://www.uniprot.org/uniprot/Q8NR42; Kuan G, Dassa E, Saurin W, et al. Ph…
Different (Neither is correct)	PA161abcpp	phosphatidate transport via ABC system (n-C16:1)	atp_c + h2o_c + pa161_c --> adp_c + h_c + pa161_e + pi_c	Transport	Cgl1221 or Cgl1222 or Cgl1223 or Cgl1458 or Cgl1459 or Cgl1460	['Cgl1222', 'Cgl0912 and Cgl1567 and Cgl2321 and Cgl2447 and Cgl1459 and Cgl2113 and Cgl2322 and Cgl2826 and Cgl0725 and Cgl0931 and Cgl2056 and Cgl0501 and Cgl0724 and Cgl0810 and Cgl2436 and Cgl1148 and Cgl1568 and Cgl0427 and Cgl1960 and Cgl2747 and Cgl0933 and Cgl1628 and Cgl2630 and Cgl0036 and Cgl2463 and Cgl0946 and Cgl1990 and Cgl0030 and Cgl0533 and Cgl1386 and Cgl2832 and Cgl2114 and Cg…	(Cgl1221 and Cgl1222 and Cgl1223) or (Cgl1458 and Cgl1459 and Cgl1460 and Cgl1461)	We did not find the phosphatidate transport protein of Corynebacterium glutamicum in KEGG and UniProt. We extracted the protein complex subunit information based on Uniprot‘s protein name and interaction information, so Cgl1222 is SsuB. However, it did not annotate the genes of other subunits of the Sulfonate transporter import complex (SsuC, SsuA). Thus, we only get one subunit of this complex. …	Koch DJ, Rückert C, Rey DA, Mix A, Pühler A, Kalinowski J. Role of the ssu and seu genes of Corynebacterium glutamicum ATCC 13032 in utilization of sulfonates and sulfonate esters as sulfur sources. Appl Environ Microbiol. 2005 Oct;71(10):6104-14. doi: 10.1128/AEM.71.10.6104-6114.2005. PMID: 16204527; PMCID: PMC1265983.; https://www.uniprot.org/uniprot/Q8NR42; Kuan G, Dassa E, Saurin W, et al. Ph…
Different (Neither is correct)	PA180abcpp	phosphatidate transport via ABC system (n-C18:0)	atp_c + h2o_c + pa180_c --> adp_c + h_c + pa180_e + pi_c	Transport	Cgl1221 or Cgl1222 or Cgl1223 or Cgl1458 or Cgl1459 or Cgl1460	['Cgl1222', 'Cgl0912 and Cgl1567 and Cgl2321 and Cgl2447 and Cgl1459 and Cgl2113 and Cgl2322 and Cgl2826 and Cgl0725 and Cgl0931 and Cgl2056 and Cgl0501 and Cgl0724 and Cgl0810 and Cgl2436 and Cgl1148 and Cgl1568 and Cgl0427 and Cgl1960 and Cgl2747 and Cgl0933 and Cgl1628 and Cgl2630 and Cgl0036 and Cgl2463 and Cgl0946 and Cgl1990 and Cgl0030 and Cgl0533 and Cgl1386 and Cgl2832 and Cgl2114 and Cg…	(Cgl1221 and Cgl1222 and Cgl1223) or (Cgl1458 and Cgl1459 and Cgl1460 and Cgl1461)	We did not find the phosphatidate transport protein of Corynebacterium glutamicum in KEGG and UniProt. We extracted the protein complex subunit information based on Uniprot‘s protein name and interaction information, so Cgl1222 is SsuB. However, it did not annotate the genes of other subunits of the Sulfonate transporter import complex (SsuC, SsuA). Thus, we only get one subunit of this complex. …	Koch DJ, Rückert C, Rey DA, Mix A, Pühler A, Kalinowski J. Role of the ssu and seu genes of Corynebacterium glutamicum ATCC 13032 in utilization of sulfonates and sulfonate esters as sulfur sources. Appl Environ Microbiol. 2005 Oct;71(10):6104-14. doi: 10.1128/AEM.71.10.6104-6114.2005. PMID: 16204527; PMCID: PMC1265983.; https://www.uniprot.org/uniprot/Q8NR42; Kuan G, Dassa E, Saurin W, et al. Ph…
Different (Neither is correct)	PA181abcpp	phosphatidate transport via ABC system (n-C18:1)	atp_c + h2o_c + pa181_c --> adp_c + h_c + pa181_e + pi_c	Transport	Cgl1221 or Cgl1222 or Cgl1223 or Cgl1458 or Cgl1459 or Cgl1460	['Cgl1222', 'Cgl0912 and Cgl1567 and Cgl2321 and Cgl2447 and Cgl1459 and Cgl2113 and Cgl2322 and Cgl2826 and Cgl0725 and Cgl0931 and Cgl2056 and Cgl0501 and Cgl0724 and Cgl0810 and Cgl2436 and Cgl1148 and Cgl1568 and Cgl0427 and Cgl1960 and Cgl2747 and Cgl0933 and Cgl1628 and Cgl2630 and Cgl0036 and Cgl2463 and Cgl0946 and Cgl1990 and Cgl0030 and Cgl0533 and Cgl1386 and Cgl2832 and Cgl2114 and Cg…	(Cgl1221 and Cgl1222 and Cgl1223) or (Cgl1458 and Cgl1459 and Cgl1460 and Cgl1461)	We did not find the phosphatidate transport protein of Corynebacterium glutamicum in KEGG and UniProt. We extracted the protein complex subunit information based on Uniprot‘s protein name and interaction information, so Cgl1222 is SsuB. However, it did not annotate the genes of other subunits of the Sulfonate transporter import complex (SsuC, SsuA). Thus, we only get one subunit of this complex. …	Koch DJ, Rückert C, Rey DA, Mix A, Pühler A, Kalinowski J. Role of the ssu and seu genes of Corynebacterium glutamicum ATCC 13032 in utilization of sulfonates and sulfonate esters as sulfur sources. Appl Environ Microbiol. 2005 Oct;71(10):6104-14. doi: 10.1128/AEM.71.10.6104-6114.2005. PMID: 16204527; PMCID: PMC1265983.; https://www.uniprot.org/uniprot/Q8NR42; Kuan G, Dassa E, Saurin W, et al. Ph…
Different (Neither is correct)	PGP120abcpp	phosphatidylglycerophosphate transport via ABC system (n-C12:0)	atp_c + h2o_c + pgp120_c --> adp_c + h_c + pgp120_e + pi_c	Transport	Cgl1221 or Cgl1222 or Cgl1223 or Cgl1458 or Cgl1459 or Cgl1460	['Cgl1222', 'Cgl0912 and Cgl1567 and Cgl2321 and Cgl2447 and Cgl1459 and Cgl2113 and Cgl2322 and Cgl2826 and Cgl0725 and Cgl0931 and Cgl2056 and Cgl0501 and Cgl0724 and Cgl0810 and Cgl2436 and Cgl1148 and Cgl1568 and Cgl0427 and Cgl1960 and Cgl2747 and Cgl0933 and Cgl1628 and Cgl2630 and Cgl0036 and Cgl2463 and Cgl0946 and Cgl1990 and Cgl0030 and Cgl0533 and Cgl1386 and Cgl2832 and Cgl2114 and Cg…	(Cgl1221 and Cgl1222 and Cgl1223) or (Cgl1458 and Cgl1459 and Cgl1460 and Cgl1461)	We did not find the phosphatidate transport protein of Corynebacterium glutamicum in KEGG and UniProt. We extracted the protein complex subunit information based on Uniprot‘s protein name and interaction information, so Cgl1222 is SsuB. However, it did not annotate the genes of other subunits of the Sulfonate transporter import complex (SsuC, SsuA). Thus, we only get one subunit of this complex. …	Koch DJ, Rückert C, Rey DA, Mix A, Pühler A, Kalinowski J. Role of the ssu and seu genes of Corynebacterium glutamicum ATCC 13032 in utilization of sulfonates and sulfonate esters as sulfur sources. Appl Environ Microbiol. 2005 Oct;71(10):6104-14. doi: 10.1128/AEM.71.10.6104-6114.2005. PMID: 16204527; PMCID: PMC1265983.; https://www.uniprot.org/uniprot/Q8NR42; Kuan G, Dassa E, Saurin W, et al. Ph…
Different (Neither is correct)	PGP140abcpp	phosphatidylglycerophosphate transport via ABC system (n-C14:0)	atp_c + h2o_c + pgp140_c --> adp_c + h_c + pgp140_e + pi_c	Transport	Cgl1221 or Cgl1222 or Cgl1223 or Cgl1458 or Cgl1459 or Cgl1460	['Cgl1222', 'Cgl0912 and Cgl1567 and Cgl2321 and Cgl2447 and Cgl1459 and Cgl2113 and Cgl2322 and Cgl2826 and Cgl0725 and Cgl0931 and Cgl2056 and Cgl0501 and Cgl0724 and Cgl0810 and Cgl2436 and Cgl1148 and Cgl1568 and Cgl0427 and Cgl1960 and Cgl2747 and Cgl0933 and Cgl1628 and Cgl2630 and Cgl0036 and Cgl2463 and Cgl0946 and Cgl1990 and Cgl0030 and Cgl0533 and Cgl1386 and Cgl2832 and Cgl2114 and Cg…	(Cgl1221 and Cgl1222 and Cgl1223) or (Cgl1458 and Cgl1459 and Cgl1460 and Cgl1461)	We did not find the phosphatidate transport protein of Corynebacterium glutamicum in KEGG and UniProt. We extracted the protein complex subunit information based on Uniprot‘s protein name and interaction information, so Cgl1222 is SsuB. However, it did not annotate the genes of other subunits of the Sulfonate transporter import complex (SsuC, SsuA). Thus, we only get one subunit of this complex. …	Koch DJ, Rückert C, Rey DA, Mix A, Pühler A, Kalinowski J. Role of the ssu and seu genes of Corynebacterium glutamicum ATCC 13032 in utilization of sulfonates and sulfonate esters as sulfur sources. Appl Environ Microbiol. 2005 Oct;71(10):6104-14. doi: 10.1128/AEM.71.10.6104-6114.2005. PMID: 16204527; PMCID: PMC1265983.; https://www.uniprot.org/uniprot/Q8NR42; Kuan G, Dassa E, Saurin W, et al. Ph…
Different (Neither is correct)	PGP141abcpp	phosphatidylglycerophosphate transport via ABC system (n-C14:1)	atp_c + h2o_c + pgp141_c --> adp_c + h_c + pgp141_e + pi_c	Transport	Cgl1221 or Cgl1222 or Cgl1223 or Cgl1458 or Cgl1459 or Cgl1460	['Cgl1222', 'Cgl0912 and Cgl1567 and Cgl2321 and Cgl2447 and Cgl1459 and Cgl2113 and Cgl2322 and Cgl2826 and Cgl0725 and Cgl0931 and Cgl2056 and Cgl0501 and Cgl0724 and Cgl0810 and Cgl2436 and Cgl1148 and Cgl1568 and Cgl0427 and Cgl1960 and Cgl2747 and Cgl0933 and Cgl1628 and Cgl2630 and Cgl0036 and Cgl2463 and Cgl0946 and Cgl1990 and Cgl0030 and Cgl0533 and Cgl1386 and Cgl2832 and Cgl2114 and Cg…	(Cgl1221 and Cgl1222 and Cgl1223) or (Cgl1458 and Cgl1459 and Cgl1460 and Cgl1461)	We did not find the phosphatidate transport protein of Corynebacterium glutamicum in KEGG and UniProt. We extracted the protein complex subunit information based on Uniprot‘s protein name and interaction information, so Cgl1222 is SsuB. However, it did not annotate the genes of other subunits of the Sulfonate transporter import complex (SsuC, SsuA). Thus, we only get one subunit of this complex. …	Koch DJ, Rückert C, Rey DA, Mix A, Pühler A, Kalinowski J. Role of the ssu and seu genes of Corynebacterium glutamicum ATCC 13032 in utilization of sulfonates and sulfonate esters as sulfur sources. Appl Environ Microbiol. 2005 Oct;71(10):6104-14. doi: 10.1128/AEM.71.10.6104-6114.2005. PMID: 16204527; PMCID: PMC1265983.; https://www.uniprot.org/uniprot/Q8NR42; Kuan G, Dassa E, Saurin W, et al. Ph…
Different (Neither is correct)	PGP160abcpp	phosphatidylglycerophosphate transport via ABC system (n-C16:0)	atp_c + h2o_c + pgp160_c --> adp_c + h_c + pgp160_e + pi_c	Transport	Cgl1221 or Cgl1222 or Cgl1223 or Cgl1458 or Cgl1459 or Cgl1460	['Cgl1222', 'Cgl0912 and Cgl1567 and Cgl2321 and Cgl2447 and Cgl1459 and Cgl2113 and Cgl2322 and Cgl2826 and Cgl0725 and Cgl0931 and Cgl2056 and Cgl0501 and Cgl0724 and Cgl0810 and Cgl2436 and Cgl1148 and Cgl1568 and Cgl0427 and Cgl1960 and Cgl2747 and Cgl0933 and Cgl1628 and Cgl2630 and Cgl0036 and Cgl2463 and Cgl0946 and Cgl1990 and Cgl0030 and Cgl0533 and Cgl1386 and Cgl2832 and Cgl2114 and Cg…	(Cgl1221 and Cgl1222 and Cgl1223) or (Cgl1458 and Cgl1459 and Cgl1460 and Cgl1461)	We did not find the phosphatidate transport protein of Corynebacterium glutamicum in KEGG and UniProt. We extracted the protein complex subunit information based on Uniprot‘s protein name and interaction information, so Cgl1222 is SsuB. However, it did not annotate the genes of other subunits of the Sulfonate transporter import complex (SsuC, SsuA). Thus, we only get one subunit of this complex. …	Koch DJ, Rückert C, Rey DA, Mix A, Pühler A, Kalinowski J. Role of the ssu and seu genes of Corynebacterium glutamicum ATCC 13032 in utilization of sulfonates and sulfonate esters as sulfur sources. Appl Environ Microbiol. 2005 Oct;71(10):6104-14. doi: 10.1128/AEM.71.10.6104-6114.2005. PMID: 16204527; PMCID: PMC1265983.; https://www.uniprot.org/uniprot/Q8NR42; Kuan G, Dassa E, Saurin W, et al. Ph…
Different (Neither is correct)	PGP161abcpp	phosphatidylglycerophosphate transport via ABC system (n-C16:1)	atp_c + h2o_c + pgp161_c --> adp_c + h_c + pgp161_e + pi_c	Transport	Cgl1221 or Cgl1222 or Cgl1223 or Cgl1458 or Cgl1459 or Cgl1460	['Cgl1222', 'Cgl0912 and Cgl1567 and Cgl2321 and Cgl2447 and Cgl1459 and Cgl2113 and Cgl2322 and Cgl2826 and Cgl0725 and Cgl0931 and Cgl2056 and Cgl0501 and Cgl0724 and Cgl0810 and Cgl2436 and Cgl1148 and Cgl1568 and Cgl0427 and Cgl1960 and Cgl2747 and Cgl0933 and Cgl1628 and Cgl2630 and Cgl0036 and Cgl2463 and Cgl0946 and Cgl1990 and Cgl0030 and Cgl0533 and Cgl1386 and Cgl2832 and Cgl2114 and Cg…	(Cgl1221 and Cgl1222 and Cgl1223) or (Cgl1458 and Cgl1459 and Cgl1460 and Cgl1461)	We did not find the phosphatidate transport protein of Corynebacterium glutamicum in KEGG and UniProt. We extracted the protein complex subunit information based on Uniprot‘s protein name and interaction information, so Cgl1222 is SsuB. However, it did not annotate the genes of other subunits of the Sulfonate transporter import complex (SsuC, SsuA). Thus, we only get one subunit of this complex. …	Koch DJ, Rückert C, Rey DA, Mix A, Pühler A, Kalinowski J. Role of the ssu and seu genes of Corynebacterium glutamicum ATCC 13032 in utilization of sulfonates and sulfonate esters as sulfur sources. Appl Environ Microbiol. 2005 Oct;71(10):6104-14. doi: 10.1128/AEM.71.10.6104-6114.2005. PMID: 16204527; PMCID: PMC1265983.; https://www.uniprot.org/uniprot/Q8NR42; Kuan G, Dassa E, Saurin W, et al. Ph…
Different (Neither is correct)	PGP180abcpp	phosphatidylglycerophosphate transport via ABC system (n-C18:0)	atp_c + h2o_c + pgp180_c --> adp_c + h_c + pgp180_e + pi_c	Transport	Cgl1221 or Cgl1222 or Cgl1223 or Cgl1458 or Cgl1459 or Cgl1460	['Cgl1222', 'Cgl0912 and Cgl1567 and Cgl2321 and Cgl2447 and Cgl1459 and Cgl2113 and Cgl2322 and Cgl2826 and Cgl0725 and Cgl0931 and Cgl2056 and Cgl0501 and Cgl0724 and Cgl0810 and Cgl2436 and Cgl1148 and Cgl1568 and Cgl0427 and Cgl1960 and Cgl2747 and Cgl0933 and Cgl1628 and Cgl2630 and Cgl0036 and Cgl2463 and Cgl0946 and Cgl1990 and Cgl0030 and Cgl0533 and Cgl1386 and Cgl2832 and Cgl2114 and Cg…	(Cgl1221 and Cgl1222 and Cgl1223) or (Cgl1458 and Cgl1459 and Cgl1460 and Cgl1461)	We did not find the phosphatidate transport protein of Corynebacterium glutamicum in KEGG and UniProt. We extracted the protein complex subunit information based on Uniprot‘s protein name and interaction information, so Cgl1222 is SsuB. However, it did not annotate the genes of other subunits of the Sulfonate transporter import complex (SsuC, SsuA). Thus, we only get one subunit of this complex. …	Koch DJ, Rückert C, Rey DA, Mix A, Pühler A, Kalinowski J. Role of the ssu and seu genes of Corynebacterium glutamicum ATCC 13032 in utilization of sulfonates and sulfonate esters as sulfur sources. Appl Environ Microbiol. 2005 Oct;71(10):6104-14. doi: 10.1128/AEM.71.10.6104-6114.2005. PMID: 16204527; PMCID: PMC1265983.; https://www.uniprot.org/uniprot/Q8NR42; Kuan G, Dassa E, Saurin W, et al. Ph…
Different (Neither is correct)	PGP181abcpp	phosphatidylglycerophosphate transport via ABC system (n-C18:1)	atp_c + h2o_c + pgp181_c --> adp_c + h_c + pgp181_e + pi_c	Transport	Cgl1221 or Cgl1222 or Cgl1223 or Cgl1458 or Cgl1459 or Cgl1460	['Cgl1222', 'Cgl0912 and Cgl1567 and Cgl2321 and Cgl2447 and Cgl1459 and Cgl2113 and Cgl2322 and Cgl2826 and Cgl0725 and Cgl0931 and Cgl2056 and Cgl0501 and Cgl0724 and Cgl0810 and Cgl2436 and Cgl1148 and Cgl1568 and Cgl0427 and Cgl1960 and Cgl2747 and Cgl0933 and Cgl1628 and Cgl2630 and Cgl0036 and Cgl2463 and Cgl0946 and Cgl1990 and Cgl0030 and Cgl0533 and Cgl1386 and Cgl2832 and Cgl2114 and Cg…	(Cgl1221 and Cgl1222 and Cgl1223) or (Cgl1458 and Cgl1459 and Cgl1460 and Cgl1461)	We did not find the phosphatidate transport protein of Corynebacterium glutamicum in KEGG and UniProt. We extracted the protein complex subunit information based on Uniprot‘s protein name and interaction information, so Cgl1222 is SsuB. However, it did not annotate the genes of other subunits of the Sulfonate transporter import complex (SsuC, SsuA). Thus, we only get one subunit of this complex. …	Koch DJ, Rückert C, Rey DA, Mix A, Pühler A, Kalinowski J. Role of the ssu and seu genes of Corynebacterium glutamicum ATCC 13032 in utilization of sulfonates and sulfonate esters as sulfur sources. Appl Environ Microbiol. 2005 Oct;71(10):6104-14. doi: 10.1128/AEM.71.10.6104-6114.2005. PMID: 16204527; PMCID: PMC1265983.; https://www.uniprot.org/uniprot/Q8NR42; Kuan G, Dassa E, Saurin W, et al. Ph…
Different (Neither is correct)	PHEMEabcpp	protoheme transport via ABC system	atp_c + h2o_c + pheme_c --> adp_c + h_c + pheme_e + pi_c	Transport	Cgl1221 or Cgl1222 or Cgl1223 or Cgl1458 or Cgl1459 or Cgl1460	['Cgl1222', 'Cgl0912 and Cgl1567 and Cgl2321 and Cgl2447 and Cgl1459 and Cgl2113 and Cgl2322 and Cgl2826 and Cgl0725 and Cgl0931 and Cgl2056 and Cgl0501 and Cgl0724 and Cgl0810 and Cgl2436 and Cgl1148 and Cgl1568 and Cgl0427 and Cgl1960 and Cgl2747 and Cgl0933 and Cgl1628 and Cgl2630 and Cgl0036 and Cgl2463 and Cgl0946 and Cgl1990 and Cgl0030 and Cgl0533 and Cgl1386 and Cgl2832 and Cgl2114 and Cg…	(Cgl1221 and Cgl1222 and Cgl1223) or (Cgl1458 and Cgl1459 and Cgl1460 and Cgl1461)	We did not find the phosphatidate transport protein of Corynebacterium glutamicum in KEGG and UniProt. We extracted the protein complex subunit information based on Uniprot‘s protein name and interaction information, so Cgl1222 is SsuB. However, it did not annotate the genes of other subunits of the Sulfonate transporter import complex (SsuC, SsuA). Thus, we only get one subunit of this complex. …	Koch DJ, Rückert C, Rey DA, Mix A, Pühler A, Kalinowski J. Role of the ssu and seu genes of Corynebacterium glutamicum ATCC 13032 in utilization of sulfonates and sulfonate esters as sulfur sources. Appl Environ Microbiol. 2005 Oct;71(10):6104-14. doi: 10.1128/AEM.71.10.6104-6114.2005. PMID: 16204527; PMCID: PMC1265983.; https://www.uniprot.org/uniprot/Q8NR42; Kuan G, Dassa E, Saurin W, et al. Ph…
Different (Neither is correct)	PPAt4pp	Na+/Propionate symporter	na1_e + ppa_e --> na1_c + ppa_c	Transport	Cgl1163	[]	delete	C. glutamicum only can find Sodium/proline symporter.	https://www.uniprot.org/uniprotkb/Q79VH1/entry
Different (Neither is correct)	PROabcpp	L-proline transport via ABC system	atp_c + h2o_c + pro__L_e --> adp_c + h_c + pi_c + pro__L_c	Transport	Cgl1419	['Cgl2028 and Cgl1419']	delete	Cgl1419 is part of Tyrosine recombinase, which is not related to proline transport. C. glutamicum only can find Sodium/proline symporter (Cgl1163).	https://www.uniprot.org/uniprotkb/Q79VH1/entry
Different (Neither is correct)	PROt4pp	Na+/Proline-L symporter	na1_e + pro__L_e --> na1_c + pro__L_c	Transport	Cgl1418	[]	Cgl1163	Cgl1418 is NTP pyrophosphohydrolases including oxidative damage repair enzymes, which is not related to proline transport. C. glutamicum only can find Sodium/proline symporter (Cgl1163).	https://www.uniprot.org/uniprotkb/Q79VH1/entry
Different (Neither is correct)	R5Ptex	Ribose 5-phosphate transport via diffusion	r5p_e <=> r5p_c	Transport	Cgl0952 or Cgl0953	['Cgl0912 and Cgl1567 and Cgl2321 and Cgl2447 and Cgl1459 and Cgl2113 and Cgl2322 and Cgl2826 and Cgl0725 and Cgl0931 and Cgl2056 and Cgl0501 and Cgl0724 and Cgl0810 and Cgl2436 and Cgl1148 and Cgl1568 and Cgl0427 and Cgl1960 and Cgl2747 and Cgl0933 and Cgl1628 and Cgl2630 and Cgl0036 and Cgl2463 and Cgl0946 and Cgl1990 and Cgl0030 and Cgl0533 and Cgl1386 and Cgl2832 and Cgl2114 and Cgl1253 and C…	delete	There is no Ribose 5-phosphate transport in C. glutamicum.	https://www.uniprot.org/uniprotkb?query=%22Ribose%205-phosphate%20transport%20%22%20AND%20%28taxonomy_id%3A196627%29
Different (Neither is correct)	SPMDabcpp	spermidine transport via ABC system	atp_c + h2o_c + spmd_e --> adp_c + h_c + pi_c + spmd_c	Transport	Cgl0426	['Cgl0912 and Cgl1567 and Cgl2321 and Cgl2447 and Cgl1459 and Cgl2113 and Cgl2322 and Cgl2826 and Cgl0725 and Cgl0931 and Cgl2056 and Cgl0501 and Cgl0724 and Cgl0810 and Cgl2436 and Cgl1148 and Cgl1568 and Cgl0427 and Cgl1960 and Cgl2747 and Cgl0933 and Cgl1628 and Cgl2630 and Cgl0036 and Cgl2463 and Cgl0946 and Cgl1990 and Cgl0030 and Cgl0533 and Cgl1386 and Cgl2832 and Cgl2114 and Cgl1253 and C…	Cgl0426 and Cgl0427 and Cgl0428	These genes are part of spermidine/putrescine transport.	https://www.genome.jp/brite/cgl02000+Cgl0426
Different (Neither is correct)	THMabcpp	thiamine transport via ABC system	atp_c + h2o_c + thm_e --> adp_c + h_c + pi_c + thm_c	Transport	Cgl0428	['Cgl0912 and Cgl1567 and Cgl2321 and Cgl2447 and Cgl1459 and Cgl2113 and Cgl2322 and Cgl2826 and Cgl0725 and Cgl0931 and Cgl2056 and Cgl0501 and Cgl0724 and Cgl0810 and Cgl2436 and Cgl1148 and Cgl1568 and Cgl0427 and Cgl1960 and Cgl2747 and Cgl0933 and Cgl1628 and Cgl2630 and Cgl0036 and Cgl2463 and Cgl0946 and Cgl1990 and Cgl0030 and Cgl0533 and Cgl1386 and Cgl2832 and Cgl2114 and Cgl1253 and C…	Cgl1078 and Cgl1079 and Cgl1080	Cgl0428 is part of the Iron(III) transporter, which cannot transport thiamine. It was reported that Cgl1078, Cgl1079, and Cgl1080 can form a thiamine ABC transporter.	https ://doi.org/10.1128/AEM.00065-20
Different (Neither is correct)	VALabcpp	L-valine transport via ABC system	atp_c + h2o_c + val__L_e --> adp_c + h_c + pi_c + val__L_c	Transport	Cgl0930 or Cgl0931 or cg1063 or Cgl0932 or Cgl0934	['Cgl0912 and Cgl1567 and Cgl2321 and Cgl2447 and Cgl1459 and Cgl2113 and Cgl2322 and Cgl2826 and Cgl0725 and Cgl0931 and Cgl2056 and Cgl0501 and Cgl0724 and Cgl0810 and Cgl2436 and Cgl1148 and Cgl1568 and Cgl0427 and Cgl1960 and Cgl2747 and Cgl0933 and Cgl1628 and Cgl2630 and Cgl0036 and Cgl2463 and Cgl0946 and Cgl1990 and Cgl0030 and Cgl0533 and Cgl1386 and Cgl2832 and Cgl2114 and Cgl1253 and C…	delete	There is no ABC transport system for valine uptake in C. glutamicum.	https://pub.uni-bielefeld.de/record/1625704
Different (Neither is correct)	VALt2rpp	L-valine reversible transport via proton symport	h_e + val__L_e <=> h_c + val__L_c	Transport	Cgl2250 or Cgl2132	['Cgl0912 and Cgl1567 and Cgl2321 and Cgl2447 and Cgl1459 and Cgl2113 and Cgl2322 and Cgl2826 and Cgl0725 and Cgl0931 and Cgl2056 and Cgl0501 and Cgl0724 and Cgl0810 and Cgl2436 and Cgl1148 and Cgl1568 and Cgl0427 and Cgl1960 and Cgl2747 and Cgl0933 and Cgl1628 and Cgl2630 and Cgl0036 and Cgl2463 and Cgl0946 and Cgl1990 and Cgl0030 and Cgl0533 and Cgl1386 and Cgl2832 and Cgl2114 and Cgl1253 and C…	Cgl2310	In gram-positive organisms, a single transport system is involved in the uptake of all three branched-chain amino acids. It was reported that the brnQ gene (Cgl2310) encodes the only transport system in C. glutamicum directing valine uptake, which is coupled to a proton motive force.	https://link.springer.com/article/10.1007/BF00413136; https://pub.uni-bielefeld.de/record/1625704
Different (Neither is correct)	XYLabcpp	D-xylose transport via ABC system	atp_c + h2o_c + xyl__D_e --> adp_c + h_c + pi_c + xyl__D_c	Transport	Cgl1253	['Cgl0912 and Cgl1567 and Cgl2321 and Cgl2447 and Cgl1459 and Cgl2113 and Cgl2322 and Cgl2826 and Cgl0725 and Cgl0931 and Cgl2056 and Cgl0501 and Cgl0724 and Cgl0810 and Cgl2436 and Cgl1148 and Cgl1568 and Cgl0427 and Cgl1960 and Cgl2747 and Cgl0933 and Cgl1628 and Cgl2630 and Cgl0036 and Cgl2463 and Cgl0946 and Cgl1990 and Cgl0030 and Cgl0533 and Cgl1386 and Cgl2832 and Cgl2114 and Cgl1253 and C…	delete	A wild-type C. glutamicum ATCC13032 can not use xylose.	https://www.ncbi.nlm.nih.gov/pmc/articles/PMC1472363/; Collins, M. D., and C. S. Cummins. 1984. Genus Corynebacterium, p. 1266-1283. In P. H. A. Sneath, N. S. Mair, M. E. Sharpe, and J. G. Holt (ed.), Bergey's manual of systematic bacteriology, vol. 2. Williams & Wilkins, Baltimore, Md.
Different (Neither is correct)	XYLUtex	L-xylulose transport via diffusion	xylu__L_e <=> xylu__L_c	Transport	Cgl1253	['Cgl0912 and Cgl1567 and Cgl2321 and Cgl2447 and Cgl1459 and Cgl2113 and Cgl2322 and Cgl2826 and Cgl0725 and Cgl0931 and Cgl2056 and Cgl0501 and Cgl0724 and Cgl0810 and Cgl2436 and Cgl1148 and Cgl1568 and Cgl0427 and Cgl1960 and Cgl2747 and Cgl0933 and Cgl1628 and Cgl2630 and Cgl0036 and Cgl2463 and Cgl0946 and Cgl1990 and Cgl0030 and Cgl0533 and Cgl1386 and Cgl2832 and Cgl2114 and Cgl1253 and C…	delete	A wild-type C. glutamicum ATCC13032 can not use xylulose.	https://www.uniprot.org/uniprotkb?query=%22xylulose%20transport%22%20AND%20%28taxonomy_id%3A196627%29
Different (Neither is correct)	ASPTRS	Aspartyl-tRNA synthetase	asp__L_c + atp_c + trnaasp_c --> amp_c + asptrna_c + ppi_c	tRNA Charging	Cgl1635 or Cgl2900 or (Cgl1259 and cgtRNA_3582) or cgtRNA_3583	['Cgl2900', 'Cgl1259 and Cgl1246 and Cgl1247']	Cgl1635	Cgl1635 is Aspartyl-tRNA synthetase; the other genes are part of amidotransferase.	https://www.uniprot.org/uniprotkb/Q8NQ19/entry; https://www.genome.jp/brite/cgl03029+Cgl1259
Different (Neither is correct)	GLNTRS	Glutaminyl-tRNA synthetase	atp_c + gln__L_c + trnagln_c --> amp_c + glntrna_c + ppi_c	tRNA Charging	Cgl1247 or Cgl1259 or (Cgl1057 and cgtRNA_3550) or cgtRNA_3553 or cgtRNA_3555	['Cgl1996 and Cgl1997 and Cgl1057', 'Cgl1259 and Cgl1246 and Cgl1247']	Cgl1259 and Cgl1246 and Cgl1247	There is no Gln-tRNA(Gln) synthetase in C. glutamicum ATCC13032. Allows the formation of correctly charged Gln-tRNA(Gln) through the transamidation of misacylated Glu-tRNA(Gln) in organisms that lack glutaminyl-tRNA synthetase. It contains 3 components (Heterotrimer of A, B, and C subunits ).	https://www.uniprot.org/uniprotkb/Q8NR17/entry
Same	ASNN	L-asparaginase	asn__L_c + h2o_c --> asp__L_c + nh4_c	Alanine and Aspartate Metabolism	Cgl2143	['Cgl2143']	Cgl2143	L-asparaginase/archaeal Glu-tRNA Gln amidotransferase subunit D	https://www.genome.jp/entry/cgl:Cgl2143
Same	MAN1PG	mannose-1-phosphate guanylyltransferase	gtp_c + man1p_c <=> gdpmann_c + ppi_c	Alternate Carbon Metabolism	Cgl0742	['Cgl0742']	Cgl0742	Mannose-1-phosphate guanylyltransferase	https://www.genome.jp/entry/cgl:Cgl0742
Same	MMM2	Methylmalonyl-CoA mutase	succoa_c --> mmcoa__R_c	Alternate Carbon Metabolism	Cgl1529 and Cgl1530	['Cgl1530 and Cgl1529']	Cgl1529 and Cgl1530	Methylmalonyl-CoA mutase, N-terminal domain/subunit	https://www.genome.jp/entry/cgl:Cgl1530
Same	CBPS	carbamoyl-phosphate synthase (glutamine-hydrolysing)	2.0 atp_c + gln__L_c + h2o_c + hco3_c --> 2.0 adp_c + cbp_c + glu__L_c + 2.0 h_c + pi_c	Arginine and Proline Metabolism	Cgl1609 and Cgl1610	['Cgl1609 and Cgl1610']	Cgl1609 and Cgl1610	Carbamoyl-phosphate synthase	https://www.uniprot.org/uniprotkb/P58939/entry
Same	CITL	Citrate lyase	cit_c --> ac_c + oaa_c	Citric Acid Cycle	Cgl0862	['Cgl0862']	Cgl0862	Citryl-CoA lyase	https://www.genome.jp/brite/cgl01000+Cgl0862
Same	MPTS	molybdopterin synthase	cpmp_c + cu2_c + 2.0 moadcosh_c --> 5.0 h_c + 2.0 moadcoo_c + mpt_c	Cofactor and Prosthetic Group Biosynthesis	Cgl0209	['Cgl0209']	Cgl0209	Molybdopterin converting factor	https://www.genome.jp/entry/cgl:Cgl0209
Same	PPCDC	phosphopantothenoylcysteine decarboxylase	4ppcys_c + h_c --> co2_c + pan4p_c	Cofactor and Prosthetic Group Biosynthesis	Cgl1604	['Cgl1604']	Cgl1604	Phosphopantothenoylcysteine synthetase/decarboxylase	https://www.uniprot.org/uniprotkb/Q8NQ44/entry
Same	PPNCL2	phosphopantothenate-cysteine ligase	4ppan_c + ctp_c + cys__L_c --> 4ppcys_c + cmp_c + h_c + ppi_c	Cofactor and Prosthetic Group Biosynthesis	Cgl1604	['Cgl1604']	Cgl1604	Phosphopantothenoylcysteine synthetase/decarboxylase	https://www.uniprot.org/uniprotkb/Q8NQ44/entry
Same	PY5PSH	pyridoxal 5'-phosphate synthase	g3p_c + gln__L_c + r5p_c <=> glu__L_c + 3.0 h2o_c + h_c + pi_c + pydx5p_c	Cofactor and Prosthetic Group Biosynthesis	Cgl0788 and Cgl0789	['Cgl0788 and Cgl0789']	Cgl0788 and Cgl0789	Pyridoxal 5'-phosphate synthase	https://www.uniprot.org/uniprotkb/P82134/entry
Same	GLUSy	glutamate synthase (NADPH)	akg_c + gln__L_c + h_c + nadph_c --> 2.0 glu__L_c + nadp_c	Glutamate metabolism	Cgl0184 and Cgl0185	['Cgl0184 and Cgl0185']	Cgl0184 and Cgl0185	Glutamine 2-oxoglutarate aminotransferase	https://www.uniprot.org/uniprotkb/Q8NTW8/entry
Same	IG3PS	Imidazole-glycerol-3-phosphate synthase	gln__L_c + prlp_c --> aicar_c + eig3p_c + glu__L_c + h_c	Histidine Metabolism	Cgl2094 and Cgl2097	['Cgl2094 and Cgl2097']	Cgl2094 and Cgl2097	Imidazole glycerol phosphate synthase	https://www.uniprot.org/uniprotkb/O31139/entry
Same	NO3R1bpp	Nitrate reductase (Ubiquinol-8)	no3_e + q8h2_c --> h2o_e + no2_e + q8_c	Nitrogen Metabolism	Cgl1186 and Cgl1187 and Cgl1188 and Cgl1189	['Cgl1186 and Cgl1187 and Cgl1188 and Cgl1189']	Cgl1186 and Cgl1187 and Cgl1188 and Cgl1189	Nitrate reductase	https://www.uniprot.org/uniprotkb/Q8NR71/entry
Same	NO3R2bpp	Nitrate reductase (Menaquinol-8)	mql8_c + no3_e --> h2o_e + mqn8_c + no2_e	Nitrogen Metabolism	Cgl1186 and Cgl1187 and Cgl1188 and Cgl1189	['Cgl1186 and Cgl1187 and Cgl1188 and Cgl1189']	Cgl1186 and Cgl1187 and Cgl1188 and Cgl1189	Nitrate reductase	https://www.uniprot.org/uniprotkb/Q8NR71/entry
Same	NADH10	NADH dehydrogenase (menaquinone-8 & 0 protons)	h_c + mqn8_c + nadh_c --> mql8_c + nad_c	Oxidative Phosphorylation	Cgl1465	['Cgl1465']	Cgl1465	NADH:quinone reductase	https://www.genome.jp/entry/cgl:Cgl1465
Same	NO3R1pp	Nitrate reductase (Ubiquinol-8)	2.0 h_c + no3_c + q8h2_c --> h2o_c + 2.0 h_e + no2_c + q8_c	Oxidative Phosphorylation	Cgl1186 and Cgl1187 and Cgl1188 and Cgl1189	['Cgl1186 and Cgl1187 and Cgl1188 and Cgl1189']	Cgl1186 and Cgl1187 and Cgl1188 and Cgl1189	Nitrate reductase	https://www.uniprot.org/uniprotkb/Q8NR71/entry
Same	PRFGS	phosphoribosylformylglycinamidine synthase	atp_c + fgam_c + gln__L_c + h2o_c --> adp_c + fpram_c + glu__L_c + h_c + pi_c	Purine and Pyrimidine Biosynthesis	Cgl2588 and Cgl2589 and Cgl2590	['Cgl2588 and Cgl2589 and Cgl2590']	Cgl2588 and Cgl2589 and Cgl2590	FGAM synthase complex composed of 1 PurL, 1 PurQ and 2 PurS subunits.	https://www.uniprot.org/uniprotkb/Q8NMI5/entry
Same	ANS	anthranilate synthase	chor_c + gln__L_c --> anth_c + glu__L_c + h_c + pyr_c	Tyrosine, Tryptophan, and Phenylalanine Metabolism	Cgl3029 and Cgl3031	['Cgl3029 and Cgl3031']	Cgl3029 and Cgl3031	Anthranilate synthase	https://www.uniprot.org/uniprotkb/P06557/entry
Same	TRPS1	tryptophan synthase (indoleglycerol phosphate)	3ig3p_c + ser__L_c --> g3p_c + h2o_c + trp__L_c	Tyrosine, Tryptophan, and Phenylalanine Metabolism	Cgl3034 and Cgl3035	['Cgl3034 and Cgl3035']	Cgl3034 and Cgl3035	Tryptophan synthase	https://www.uniprot.org/uniprotkb/P06561/entry
Same	TRPS2	tryptophan synthase (indole)	indole_c + ser__L_c --> h2o_c + trp__L_c	Tyrosine, Tryptophan, and Phenylalanine Metabolism	Cgl3034 and Cgl3035	['Cgl3034 and Cgl3035']	Cgl3034 and Cgl3035	Tryptophan synthase	https://www.uniprot.org/uniprotkb/P06561/entry
Same	TRPS3	tryptophan synthase (indoleglycerol phosphate)	3ig3p_c --> g3p_c + indole_c	Tyrosine, Tryptophan, and Phenylalanine Metabolism	Cgl3034 and Cgl3035	['Cgl3034 and Cgl3035']	Cgl3034 and Cgl3035	Tryptophan synthase	https://www.uniprot.org/uniprotkb/P06561/entry
Same	ACHBS	2-aceto-2-hydroxybutanoate synthase	2obut_c + h_c + pyr_c --> 2ahbut_c + co2_c	Valine, Leucine, and Isoleucine Metabolism	Cgl1271 and Cgl1272	['Cgl1271 and Cgl1272']	Cgl1271 and Cgl1272	Acetolactate synthase large	https://www.uniprot.org/uniprotkb/P42463/entry
Same	ACLS	acetolactate synthase	h_c + 2.0 pyr_c --> alac__S_c + co2_c	Valine, Leucine, and Isoleucine Metabolism	Cgl1271 and Cgl1272	['Cgl1271 and Cgl1272']	Cgl1271 and Cgl1272	Acetolactate synthase large	https://www.uniprot.org/uniprotkb/P42463/entry
Same	IPPMIa	3-isopropylmalate dehydratase	3c2hmp_c <=> 2ippm_c + h2o_c	Valine, Leucine, and Isoleucine Metabolism	Cgl1315 and Cgl1316	['Cgl1315 and Cgl1316']	Cgl1315 and Cgl1316	3-isopropylmalate dehydratase	https://www.uniprot.org/uniprotkb/P58946/entry
Same	IPPMIb	2-isopropylmalate hydratase	2ippm_c + h2o_c <=> 3c3hmp_c	Valine, Leucine, and Isoleucine Metabolism	Cgl1315 and Cgl1316	['Cgl1315 and Cgl1316']	Cgl1315 and Cgl1316	3-isopropylmalate dehydratase	https://www.uniprot.org/uniprotkb/P58946/entry

## Sheet: Table S4
Tables S4 GPR Modifications by homology similarity.
ID	Name	Reaction equation	GPR in model	Gene combination	Blastp indentity	GPR_updated	Reasons	Evidence
DAPDC	diaminopimelate decarboxylase	26dap__M_c + h_c --> co2_c + lys__L_c	Cgl1180 and Cgl2135	['Cgl1180/Cgl2135']	[23.544]	Cgl1180 or Cgl2135	Blast revealed they have similar amino acid sequence. They have the same name, which can catalysis the same reaction and mapping the same EC code. Diaminopimelate decarboxylase is a monomer, which does not have subunit. Cgl2135 mapping a predicted protein, which have the same name with LysA	https://www.genome.jp/brite/cgl01000+Cgl1180; https://www.genome.jp/brite/cgl01000+Cgl2135
DHPS2	dihydropteroate synthase	4abz_c + 6hmhptpp_c --> dhpt_c + ppi_c	Cgl1111 and Cgl2694	['Cgl1111/Cgl2694']	[35.088]	Cgl1111 or Cgl2694	Blast revealed they have similar amino acid sequence. Cgl1111 and Cgl2694 have the same name, which can catalysis the same reaction and mapping the same EC code.	https://www.genome.jp/brite/cgl01000+Cgl1111;https://www.genome.jp/brite/cgl01000+Cgl2694
DMATT	dimethylallyltranstransferase	dmpp_c + ipdp_c --> grdp_c + ppi_c	Cgl0626 and Cgl2172	['Cgl0626/Cgl2172']	[34.025]	Cgl0626 or Cgl2172	Blast revealed they have similar amino acid sequence. Cgl0626 and Cgl2172 have the same name, which can catalysis the same reaction and mapping the same EC code.	https://www.genome.jp/brite/cgl01000+Cgl0626; https://www.genome.jp/brite/cgl01000+Cgl2172
GLNS	glutamine synthetase	atp_c + glu__L_c + nh4_c --> adp_c + gln__L_c + h_c + pi_c	Cgl2214 and Cgl2229	['Cgl2214/Cgl2229']	[34.746]	Cgl2214 or Cgl2229	Blast revealed they have similar amino acid sequence. Cgl2214 and Cgl2229 have the same name, which can catalysis the same reaction and mapping the same EC code.	https://biocyc.org/CORYNE/NEW-IMAGE?type=REACTION&object=GLUTAMINESYN-RXN
HPYRI	hydroxypyruvate isomerase	hpyr_c <=> 2h3oppan_c	Cgl2109 and Cgl2471	['Cgl2109/Cgl2471']	[33.961999999999996]	Cgl2109 or Cgl2471	Blast revealed they have similar amino acid sequence. Cgl2109 and Cgl2471 have the same name, which can catalysis the same reaction and mapping the same EC code.	https://biocyc.org/CORYNE/NEW-IMAGE?type=REACTION&object=RXN0-305
HSST	homoserine O-acetyltransferase	accoa_c + hom__L_c --> achms_c + coa_c	Cgl0652 and Cgl0839	['Cgl0652/Cgl0839']	[29.618000000000002]	Cgl0652 or Cgl0839	Blast revealed they have similar amino acid sequence. They have the same name, which can catalysis the same reaction and mapping the same EC code. Homoserine O-acetyltransferase (HAT) (EC 2.3.1.31) (Homoserine transacetylase) (HTA). SUBUNIT: Homodimer. {ECO:0000255|HAMAP-Rule:MF_00296}. Cgl0839 is a predicted protein which has Homoserine O-acetyltransferase activity	https://www.genome.jp/brite/cgl01000+Cgl0652; https://www.genome.jp/brite/cgl01000+Cgl0839
IMPD	IMP dehydrogenase	h2o_c + imp_c + nad_c --> h_c + nadh_c + xmp_c	Cgl0603 and Cgl0604 and Cgl2679	['Cgl0603/Cgl0604', 'Cgl0603/Cgl2679', 'Cgl0604/Cgl2679']	[56.098, 32.64, 'NA']	Cgl0603 or Cgl0604 or Cgl2679	Blast revealed they have similar amino acid sequence. They have the same name, which can catalysis the same reaction and mapping the same EC code. Cgl0603, Cgl0604, Cgl2679 are IMP dehydrogenase, they catalysis the same reaction.	https://www.genome.jp/brite/cgl01000+Cgl0603;https://www.genome.jp/brite/cgl01000+Cgl0604;https://www.genome.jp/brite/cgl01000+Cgl2679
MCITL2	methylisocitrate lyase	micit_c <=> pyr_c + succ_c	Cgl0658 and Cgl0695	['Cgl0658/Cgl0695']	[81.419]	Cgl0695 or Cgl0658	Blast revealed they have similar amino acid sequence. Cgl0695, Cgl0658 have the same name, which can catalysis the same reaction and mapping the same EC code.	https://www.genome.jp/brite/cgl01000+Cgl0658; https://www.genome.jp/brite/cgl01000+Cgl0695
NH4tpp	ammonia reversible transport	nh4_e <=> nh4_c	Cgl2061 and Cgl1583	['Cgl2061/Cgl1583']	[37.788000000000004]	Cgl2061 or Cgl1583	Blast revealed they have similar amino acid sequence. They have the same name, which can catalysis the same reaction and mapping the same EC code.	https://www.biocyc.org/CORYNE/NEW-IMAGE?type=REACTION&object=TRANS-RXN18HP-55
PANTS	pantothenate synthase	ala_B_c + atp_c + pant__R_c --> amp_c + h_c + pnto__R_c + ppi_c	Cgl0113 and Cgl2688	['Cgl0113/Cgl2688']	[29.851]	Cgl0113 or Cgl2688	Blast revealed they have similar amino acid sequence.They have the same name, which can catalysis the same reaction and mapping the same EC code.	https://biocyc.org/CORYNE/NEW-IMAGE?type=REACTION&object=PANTOATE-BETA-ALANINE-LIG-RXN
RBK	ribokinase	atp_c + rib__D_c --> adp_c + h_c + r5p_c	Cgl1366 and Cgl2325	['Cgl1366/Cgl2325']	[59.458999999999996]	Cgl1366 or Cgl2325	Blast revealed they have similar amino acid sequence. Cgl1366 and Cgl2325 have the same name, which can catalysis the same reaction and mapping the same EC code.	https://www.biocyc.org/CORYNE/NEW-IMAGE?type=REACTION&object=RIBOKIN-RXN
SHK3Dr	shikimate dehydrogenase	3dhsk_c + h_c + nadph_c <=> nadp_c + skm_c	Cgl0424 and Cgl1132 and Cgl1629	['Cgl0424/Cgl1132', 'Cgl0424/Cgl1629', 'Cgl1132/Cgl1629']	[34.842, 29.225, 25.680999999999997]	Cgl1132 or Cgl1629	Blast revealed they have similar amino acid sequence. They have the same name, which can catalysis the same reaction and mapping the same EC code. However, the reaction uses nadp, while Cgl0424 uses nad, so it should be deleted. Cgl1132 and Cgl1629 have the same name, which can catalysis the same reaction and mapping the same EC code.	https://www.genome.jp/brite/cgl01000+Cgl1132; https://www.genome.jp/brite/cgl01000+Cgl1692
SHSL1	cystathionine gamma-synthase	cys__L_c + suchms_c --> cyst__L_c + h_c + succ_c	Cgl2446 and Cgl2786	['Cgl2446/Cgl2786']	[33.245]	Cgl2446 or Cgl2786	Blast revealed they have similar amino acid sequence. Cgl2446 and Cgl2786 have the same name, which can catalysis the same reaction and mapping the same EC code.	https://www.genome.jp/brite/cgl01000+Cgl2446; https://www.genome.jp/brite/cgl01000+Cgl2786
TDPGDH	dTDPglucose 4,6-dehydratase	dtdpglu_c --> dtdp4d6dg_c + h2o_c	Cgl0323 and Cgl0334 and Cgl0347	['Cgl0323/Cgl0334', 'Cgl0323/Cgl0347', 'Cgl0334/Cgl0347']	[27.64, 32.8, 'NA']	Cgl0323 or Cgl0334 or Cgl0347	Blast revealed they have similar amino acid sequence. They have the same name, which can catalysis the same reaction and mapping the same EC code.	https://biocyc.org/CORYNE/NEW-IMAGE?type=REACTION&object=DTDPGLUCDEHYDRAT-RXN
THDPS	tetrahydrodipicolinate succinylase	h2o_c + succoa_c + thdp_c --> coa_c + sl2a6o_c	Cgl1106 and Cgl1108	['Cgl1106/Cgl1108']	[42.953]	Cgl1106 or Cgl1108	Blast revealed they have similar amino acid sequence. They have the same name, which can catalysis the same reaction and mapping the same EC code.	https://www.genome.jp/brite/cgl01000+Cgl1106; https://www.genome.jp/brite/cgl01000+Cgl1108
UAGCVT	UDP-N-acetylglucosamine 1-carboxyvinyltransferase	pep_c + uacgam_c --> pi_c + uaccg_c	Cgl0352 and Cgl2558	['Cgl0352/Cgl2558']	[30.947]	Cgl0352 or Cgl2558	Blast revealed they have similar amino acid sequence. Cgl0352 and Cgl2558 have the same name, which can catalysis the same reaction and mapping the same EC code.	https://biocyc.org/CORYNE/NEW-IMAGE?type=REACTION&object=UDPNACETYLGLUCOSAMENOLPYRTRANS-RXN
UAMDH	UDP-N-acetylmuramate dehydrogenase	h_c + nadph_c + uaccg_c --> nadp_c + uamr_c	Cgl0353 and Cgl0397	['Cgl0353/Cgl0397']	[25.0]	Cgl0353 or Cgl0397	Blast revealed they have similar amino acid sequence. Cgl0353 and Cgl0397 have the same name, which can catalysis the same reaction and mapping the same EC code.	https://biocyc.org/CORYNE/NEW-IMAGE?type=REACTION&object=UDPNACETYLMURAMATEDEHYDROG-RXN
3OAR100	3-oxoacyl-[acyl-carrier-protein] reductase (n-C10:0)	3odecACP_c + h_c + nadph_c <=> 3hdecACP_c + nadp_c	Cgl0286 and Cgl0744	['Cgl0286/Cgl0744']	['NA']
HXCT	Acetyl-CoA:hexanoate-CoA transferase	accoa_c + hxa_c --> ac_c + hxcoa_c	Cgl2569 and Cgl2360	['Cgl2569/Cgl2360']	['NA']
UREAAH	urea amidohydrolase	h2o_c + urea_c --> co2_c + 2.0 nh4_c	Cgl0084 and Cgl0085 and Cgl0086	['Cgl0084/Cgl0085', 'Cgl0084/Cgl0086', 'Cgl0085/Cgl0086']	['NA', 'NA', 'NA']
3OAR120	3-oxoacyl-[acyl-carrier-protein] reductase (n-C12:0)	3oddecACP_c + h_c + nadph_c <=> 3hddecACP_c + nadp_c	Cgl0286 and Cgl0744	['Cgl0286/Cgl0744']	['NA']
3OAR140	3-oxoacyl-[acyl-carrier-protein] reductase (n-C14:0)	3omrsACP_c + h_c + nadph_c <=> 3hmrsACP_c + nadp_c	Cgl0286 and Cgl0744	['Cgl0286/Cgl0744']	['NA']
3OAR160	3-oxoacyl-[acyl-carrier-protein] reductase (n-C16:0)	3opalmACP_c + h_c + nadph_c <=> 3hpalmACP_c + nadp_c	Cgl0286 and Cgl0744	['Cgl0286/Cgl0744']	['NA']
3OAR180	3-oxoacyl-[acyl-carrier-protein] reductase (n-C18:0)	3ooctdACP_c + h_c + nadph_c <=> 3hoctaACP_c + nadp_c	Cgl0286 and Cgl0744	['Cgl0286/Cgl0744']	['NA']
3OAR40	3-oxoacyl-[acyl-carrier-protein] reductase (n-C4:0)	actACP_c + h_c + nadph_c <=> 3haACP_c + nadp_c	Cgl0286 and Cgl0744	['Cgl0286/Cgl0744']	['NA']
3OAR60	3-oxoacyl-[acyl-carrier-protein] reductase (n-C6:0)	3ohexACP_c + h_c + nadph_c <=> 3hhexACP_c + nadp_c	Cgl0286 and Cgl0744	['Cgl0286/Cgl0744']	['NA']
3OAR80	3-oxoacyl-[acyl-carrier-protein] reductase (n-C8:0)	3ooctACP_c + h_c + nadph_c <=> 3hoctACP_c + nadp_c	Cgl0286 and Cgl0744	['Cgl0286/Cgl0744']	['NA']
3OAR121	3-oxoacyl-[acyl-carrier-protein] reductase (n-C12:1)	3ocddec5eACP_c + h_c + nadph_c --> 3hcddec5eACP_c + nadp_c	Cgl0286 and Cgl0744	['Cgl0286/Cgl0744']	['NA']
3OAR141	3-oxoacyl-[acyl-carrier-protein] reductase (n-C14:1)	3ocmrs7eACP_c + h_c + nadph_c --> 3hcmrs7eACP_c + nadp_c	Cgl0286 and Cgl0744	['Cgl0286/Cgl0744']	['NA']
3OAR161	3-oxoacyl-[acyl-carrier-protein] reductase (n-C16:1)	3ocpalm9eACP_c + h_c + nadph_c --> 3hcpalm9eACP_c + nadp_c	Cgl0286 and Cgl0744	['Cgl0286/Cgl0744']	['NA']
3OAR181	3-oxoacyl-[acyl-carrier-protein] reductase (n-C18:1)	3ocvac11eACP_c + h_c + nadph_c --> 3hcvac11eACP_c + nadp_c	Cgl0286 and Cgl0744	['Cgl0286/Cgl0744']	['NA']
FCLT	Ferrochelatase	fe2_c + ppp9_c --> 2.0 h_c + pheme_c	Cgl1537 and Cgl2597	['Cgl1537/Cgl2597']	['NA']
PYDAMK	pyridoxamine kinase	atp_c + pydam_c --> adp_c + h_c + pyam5p_c	Cgl0913 and Cgl3079	['Cgl0913/Cgl3079']	['NA']
PYDXK	pyridoxal kinase	atp_c + pydx_c --> adp_c + h_c + pydx5p_c	Cgl0913 and Cgl3079	['Cgl0913/Cgl3079']	['NA']
PYDXNK	pyridoxine kinase	atp_c + pydxn_c --> adp_c + h_c + pdx5p_c	Cgl0913 and Cgl3079	['Cgl0913/Cgl3079']	['NA']
SULRi	sulfite reductase (NADPH2)	5.0 h_c + 3.0 nadph_c + so3_c --> 3.0 h2o_c + h2s_c + 3.0 nadp_c	Cgl2817 and Cgl2818	['Cgl2817/Cgl2818']	['NA']
GPDDA2	Glycerophosphodiester phosphodiesterase (Glycerophosphoethanolamine)1	g3pe_c + h2o_c --> etha_c + glyc3p_c + h_c	Cgl1387 and Cgl2907	['Cgl1387/Cgl2907']	['NA']
GPDDA3	Glycerophosphodiester phosphodiesterase (Glycerophosphoserine)1	g3ps_c + h2o_c --> glyc3p_c + h_c + ser__L_c	Cgl1387 and Cgl2907	['Cgl1387/Cgl2907']	['NA']
GPDDA4	Glycerophosphodiester phosphodiesterase (Glycerophosphoglycerol)	g3pg_c + h2o_c --> glyc3p_c + glyc_c + h_c	Cgl1387 and Cgl2907	['Cgl1387/Cgl2907']	['NA']
GPDDA5	Glycerophosphodiester phosphodiesterase (Glycerophosphoinositol)	g3pi_c + h2o_c --> glyc3p_c + h_c + inost_c	Cgl1387 and Cgl2907	['Cgl1387/Cgl2907']	['NA']
PGSA120	Phosphatidylglycerol synthase (n-C12:0)	cdpdddecg_c + glyc3p_c --> cmp_c + h_c + pgp120_c	Cgl1669 and Cgl1964	['Cgl1669/Cgl1964']	['NA']
PGSA140	Phosphatidylglycerol synthase (n-C14:0)	cdpdtdecg_c + glyc3p_c --> cmp_c + h_c + pgp140_c	Cgl1669 and Cgl1964	['Cgl1669/Cgl1964']	['NA']
PGSA141	Phosphatidylglycerol synthase (n-C14:1)	cdpdtdec7eg_c + glyc3p_c --> cmp_c + h_c + pgp141_c	Cgl1669 and Cgl1964	['Cgl1669/Cgl1964']	['NA']
PGSA160	Phosphatidylglycerol synthase (n-C16:0)	cdpdhdecg_c + glyc3p_c --> cmp_c + h_c + pgp160_c	Cgl1669 and Cgl1964	['Cgl1669/Cgl1964']	['NA']
PGSA161	Phosphatidylglycerol synthase (n-C16:1)	cdpdhdec9eg_c + glyc3p_c --> cmp_c + h_c + pgp161_c	Cgl1669 and Cgl1964	['Cgl1669/Cgl1964']	['NA']
PGSA180	Phosphatidylglycerol synthase (n-C18:0)	cdpdodecg_c + glyc3p_c --> cmp_c + h_c + pgp180_c	Cgl1669 and Cgl1964	['Cgl1669/Cgl1964']	['NA']
PGSA181	Phosphatidylglycerol synthase (n-C18:1)	cdpdodec11eg_c + glyc3p_c --> cmp_c + h_c + pgp181_c	Cgl1669 and Cgl1964	['Cgl1669/Cgl1964']	['NA']
PPS	phosphoenolpyruvate synthase	atp_c + h2o_c + pyr_c --> amp_c + 2.0 h_c + pep_c + pi_c	Cgl0551 and Cgl0553	['Cgl0551/Cgl0553']	['NA']
METS	methionine synthase	5mthf_c + hcys__L_c --> h_c + met__L_c + thf_c	Cgl1507 and Cgl1139	['Cgl1507/Cgl1139']	['NA']
MDDCP3pp	murein D,D-carboxypeptidase (murein5p5p)	h2o_c + murein5p5p_c --> ala__D_c + murein5p4p_c	Cgl0680 and Cgl2699	['Cgl0680/Cgl2699']	['NA']
MDDCP4pp	murein D,D-carboxypeptidase (murein5p4p)	h2o_c + murein5p4p_c --> ala__D_c + murein4p4p_c	Cgl0680 and Cgl2699	['Cgl0680/Cgl2699']	['NA']
MDDCP5pp	murein D,D-carboxypeptidase (murein5p3p)	h2o_c + murein5p3p_c --> ala__D_c + murein4p3p_c	Cgl0680 and Cgl2699	['Cgl0680/Cgl2699']	['NA']
TRDR	thioredoxin reductase (NADPH)	h_c + nadph_c + trdox_c --> nadp_c + trdrd_c	Cgl3090 and Cgl2976	['Cgl3090/Cgl2976']	['NA']
GARFT	phosphoribosylglycinamide formyltransferase	10fthf_c + gar_c <=> fgam_c + h_c + thf_c	Cgl0860 and Cgl2759	['Cgl0860/Cgl2759']	['NA']
FHL	Formate-hydrogen lyase	for_c + h_c --> co2_c + h2_c	Cgl1512 and Cgl2570 and Cgl2355	['Cgl1512/Cgl2570', 'Cgl1512/Cgl2355', 'Cgl2570/Cgl2355']	['NA', 'NA', 'NA']
HSK	homoserine kinase	atp_c + hom__L_c --> adp_c + h_c + phom_c	Cgl1183 and Cgl1184	['Cgl1183/Cgl1184']	['NA']
ARBabcpp	L-arabinose transport via ABC system	arab__L_e + atp_c + h2o_c --> adp_c + arab__L_c + h_c + pi_c	Cgl0288 and Cgl0407	['Cgl0288/Cgl0407']	['NA']
DDPA	3-deoxy-D-arabino-heptulosonate 7-phosphate synthetase	e4p_c + h2o_c + pep_c --> 2dda7p_c + pi_c	Cgl0990 and Cgl2178	['Cgl0990/Cgl2178']	['NA']

## Sheet: Table S5
Table S5 Reactions for kcat calibration.
No	ID	Reaction	kcat (old)	kcat (modified)	μ(substrate = 5.05)	μmax
			(1/s)	(1/s)	(1/h)	(1/h)
1	PPNDH	h_c + pphn_c --> co2_c + h2o_c + phpyr_c	0.002	1932	0.3318	0.3341
2	CHORS	3psme_c --> chor_c + pi_c	0.4392	0.87	0.3426	0.3467
3	FBA	fdp_c --> dhap_c + g3p_c	7.5439	64.5	0.3534	0.3653
4	PYRC	atp_c + hco3_c + pyr_c --> adp_c + h_c + oaa_c + pi_c	5.787	60	0.3664	0.3816
5	PSERT	3php_c + glu__L_c --> akg_c + pser__L_c	1.0713	2.49	0.3725	0.3894
6	IPPS	3mob_c + accoa_c + h2o_c --> 3c3hmp_c + coa_c + h_c	2.5849	450	0.383	0.403
7	3OAS60_num1	butACP_c + h_c + malACP_c --> 3ohexACP_c + ACP_c + co2_c	0.1709	551	0.394	0.4175
8	3OAS100_num1	h_c + malACP_c + ocACP_c --> 3odecACP_c + ACP_c + co2_c	0.1709	551	0.4057	0.433
9	DDPA	e4p_c + h2o_c + pep_c --> 2dda7p_c + pi_c	0.6887	122	0.4159	0.4469
10	GND	6pgc_c + nadp_c --> co2_c + nadph_c + ru5p__D_c	25.7679	325	0.4237	0.4583
